# Supplementary material for: Association between smoking and lack of HIV virological suppression in a cross-sectional study of persons with HIV on antiretroviral therapy in Uganda
Source: PLoS One. 2024 Mar 20;19(3):e0300508. doi: 10.1371/journal.pone.0300508 (PMC10954112; doi:10.1371/journal.pone.0300508)
Supplement: S1 Data — (XLSX) [file pone.0300508.s002.xlsx]

## Sheet: codebook
Variable name	Description	Coding
sex	Participant sex	1: female 2: male
age	Participant age (years)
vr12_srsi	general health status (self-reported)	1: excellent 2: very good 3: good 4: fair 5: poor
cigs_life	ever smoked cigarettes (lifetime)?	0: no 1: yes
cigs_90d	smoked cigarettes in the past 90 days?	0: no 1: yes
cigs_n30d	number of days smoked cigarettes in the past 30 days
cd4_count	CD4 count (cells/mm^3)
viral_load	HIV viral load (copies/ml)	"-8": viral load undetectable, or detectable <40 copies/ml
log10vl	log10 HIV viral load
vl_undetect	HIV viral load <40 copies/ml?	0: no 1: yes
vl_detect	detectable HIV viral load >= 40 copies/ml?	0: no 1: yes
cd4_lt35	CD4 count <350 cells/mm^3?	0: no 1: yes
married	Currently married?	0: no 1: yes
educ_sec	Highest level of education completed?	0: primary school or less 1: any secondary school or more
cesd_ge16	Center for Epidemiological Studies Depression (CESD) score >= 16?	0: no 1: yes
durel_ir	Duke University Religion Index (DUREL): intrinsic religiosity score
sds_tot	Social Desirability Score
alclevel_tri_hi	Alcohol use self-report: Alcohol Use Disorders Identification Test - Consumption (AUDIT-C), for the prior 3 months biomarker: phospatidylethanol (PEth) level	1: abstaining/low risk [AUDIT-C <3 (women) or <4 (men) and PEth <50 ng/ml] 2: medium risk [AUDIT-C >=3 (women) or >=4 (men) but < 6, or PEth >=50 to <200 ng/ml] 3: high/very high risk [AUDIT-C >= 6 or PEth >= 200 ng/ml]
alc_former	Indicator for participants who reported no past year alcohol use, but who had any past history of alcohol use	0: no 1: yes
art_ratehi	HIV antiretroviral therapy (ART) adherence, past 30 days (self-reported)	0: very poor/poor/fair/good 1: excellent/very good
site	Site of study recruitment	1: Mbarara City Council 2: Mbarara Regional Referral Hospital Immune Suppression Syndrome Clinic 3: Ruhoko Health Cener IV 4: Rugazi Health Center IV
art_cat	HIV antiretroviral therapy (ART) regimen type	1: Integrase Strand Transfer Inhibitor (INSTI)-based 2: Non-nucleoside Reverse Tracriptase Inhibitor (NNRTI)-based 3: Protease Inhibitor (PI)-based
adeptt	Participant from the ADEPTT or DIPT study	0: DIPT study 1: ADEPTT study

## Sheet: data
sex	age	vr12_srsi	cigs_life	cigs_90d	cigs_n30d	cd4_count	viral_load	vl_undetect	cd4_lt350	married	educ_sec	cesd_ge16	durel_ir	sds_tot	vl_detect	alclevel_tri_hi	alc_former	art_ratehi	site	art_cat	log10vl	adeptt
1: female	27	1: excellent	0	0	0	1066	-8	1	0	0	0	0	15	20	0	2: AUDIT-C pos <6, 50<=PEth<200	0	1: excellent/very good	2: ISS	2		1
2: male	33	3: good	1	1	30	1375	-8	1	0	1	0	1	9	23	0	3: AUDIT-C>=6 or PEth>=200	0	1: excellent/very good	2: ISS	2		0
2: male	31	1: excellent	1	1	30	963	-8	1	0	0	1	0	4	19	0	2: AUDIT-C pos <6, 50<=PEth<200	0	1: excellent/very good	3: Ruhoko	1		0
1: female	26	4: fair	0	0	0	737	-8	1	0	0	0	0	15	16	0	3: AUDIT-C>=6 or PEth>=200	0	0: good/fair/poor/vpoor	2: ISS	2		1
2: male	39	2: very good	1	1	30	958	-8	1	0	1	1	0	14	14	0	3: AUDIT-C>=6 or PEth>=200	0	1: excellent/very good	1: MMC	2		0
2: male	48	1: excellent	1	0	0	562	-8	1	0	1	0	0	15	21	0	1: AUDIT-C neg/PEth<50	0	1: excellent/very good	3: Ruhoko	2		0
2: male	35	4: fair	1	1	30	629	-8	1	0	0	0	1	12	12.9231	0	3: AUDIT-C>=6 or PEth>=200	0	0: good/fair/poor/vpoor	4: Rugazi	2		0
2: male	38	2: very good	1	0	0	403	-8	1	0	1	0	0	15	21	0	2: AUDIT-C pos <6, 50<=PEth<200	0	1: excellent/very good	2: ISS	2		1
2: male	52	3: good	0	0	0	584	-8	1	0	1	0	0	15	22	0	3: AUDIT-C>=6 or PEth>=200	0	1: excellent/very good	4: Rugazi	1		0
2: male	41	3: good	0	0	0	376	39700	0	0	1	0	0	10	19	1	3: AUDIT-C>=6 or PEth>=200	0	0: good/fair/poor/vpoor	1: MMC	1	4.59879	0
2: male	58	3: good	0	0	0	581			0	1	0	0	15	21		3: AUDIT-C>=6 or PEth>=200	0	1: excellent/very good	2: ISS	1		1
1: female	30	2: very good	0	0	0	413	-8	1	0	0	0	1	10	17	0	1: AUDIT-C neg/PEth<50	0	1: excellent/very good	2: ISS	2		1
2: male	41	1: excellent	0	0	0	436	-8	1	0	1	0	0	15	22	0	1: AUDIT-C neg/PEth<50	0	1: excellent/very good	2: ISS	2		1
2: male	51	1: excellent	0	0	0	768	-8	1	0	1	0	0	4	27	0	3: AUDIT-C>=6 or PEth>=200	0	1: excellent/very good	4: Rugazi	1		0
2: male	39	2: very good	1	1	14	429			0	1	0	0	15	22		3: AUDIT-C>=6 or PEth>=200	0	0: good/fair/poor/vpoor	1: MMC	2		0
2: male	39	4: fair	1	1	20	815	-8	1	0	1	0	1	4	17.3333	0	3: AUDIT-C>=6 or PEth>=200	0	1: excellent/very good	3: Ruhoko	2		0
2: male	28	2: very good	0	0	0	684	-8	1	0	1	0	1	15	10.08	0	3: AUDIT-C>=6 or PEth>=200	0	1: excellent/very good	3: Ruhoko	2		0
2: male	45	1: excellent	1	0	0	592	-8	1	0	1	0	0	15	20	0	3: AUDIT-C>=6 or PEth>=200	0	1: excellent/very good	2: ISS	2		1
2: male	32	3: good	0	0	0	595	-8	1	0	1	0	0	15	22	0	1: AUDIT-C neg/PEth<50	0	1: excellent/very good	2: ISS	2		1
1: female	37	3: good	0	0	0	521	153000	0	0	1	0	0	15	19	1	1: AUDIT-C neg/PEth<50	1	1: excellent/very good	2: ISS	2	5.18469	1
1: female	24	1: excellent	0	0	0	915	-8	1	0	0	1	0	15	16	0	3: AUDIT-C>=6 or PEth>=200	0	1: excellent/very good	2: ISS	2		1
1: female	45	3: good	0	0	0	445	-8	1	0	0	0	0	9	26	0	3: AUDIT-C>=6 or PEth>=200	0	0: good/fair/poor/vpoor	4: Rugazi	1		0
2: male	50	3: good	0	0	0	488	-8	1	0	1	0	0	15	16	0	2: AUDIT-C pos <6, 50<=PEth<200	0	1: excellent/very good	4: Rugazi	2		0
1: female	48	2: very good	0	0	0	554			0	0	0	0	12	21		2: AUDIT-C pos <6, 50<=PEth<200	0	0: good/fair/poor/vpoor	4: Rugazi	2		0
2: male	49	2: very good	0	0	0	482	-8	1	0	1	1	0	15	23	0	2: AUDIT-C pos <6, 50<=PEth<200	0	1: excellent/very good	1: MMC	1		0
2: male	36	2: very good	1	1	30	1247	-8	1	0	0	0	0	15	15.5556	0	3: AUDIT-C>=6 or PEth>=200	0	1: excellent/very good	2: ISS	2		1
2: male	42	4: fair	1	0	0	612	-8	1	0	1	0	0	15	15	0	3: AUDIT-C>=6 or PEth>=200	0	1: excellent/very good	1: MMC	1		0
2: male	56	3: good	1	1	30	563			0	0	1	0	15	22		3: AUDIT-C>=6 or PEth>=200	0	1: excellent/very good	1: MMC	1		0
1: female	32	3: good	0	0	0	672			0	1	0	1	15	21		3: AUDIT-C>=6 or PEth>=200	0	1: excellent/very good	4: Rugazi	2		0
1: female	65	2: very good	1	1	30	464			0	0	0	0	15	21		3: AUDIT-C>=6 or PEth>=200	0	1: excellent/very good	4: Rugazi	1		0
1: female	27	2: very good	0	0	0	993			0	0	1	0	15	21		3: AUDIT-C>=6 or PEth>=200	0	1: excellent/very good	1: MMC	2		0
2: male	45	1: excellent	1	0	0	921	-8	1	0	1	0	1	15	18.3077	0	3: AUDIT-C>=6 or PEth>=200	0	1: excellent/very good	3: Ruhoko	1		0
1: female	33	3: good	0	0	0	909	-8	1	0	0	0	0	12	19	0	3: AUDIT-C>=6 or PEth>=200	0	0: good/fair/poor/vpoor	4: Rugazi	2		0
2: male	30	3: good	0	0	0	627	-8	1	0	0	0	0	15	18	0	3: AUDIT-C>=6 or PEth>=200	0	1: excellent/very good	1: MMC	1		0
1: female	26	1: excellent	0	0	0	883	-8	1	0	1	0	0	15	21	0	1: AUDIT-C neg/PEth<50	0	1: excellent/very good	2: ISS	2		1
2: male	43	2: very good	0	0	0	834	-8	1	0	1	0	0	15	22	0	3: AUDIT-C>=6 or PEth>=200	0	1: excellent/very good	4: Rugazi	1		0
2: male	44	3: good	0	0	0	928	-8	1	0	0	0	1	11	20	0	1: AUDIT-C neg/PEth<50	0	1: excellent/very good	2: ISS	2		1
2: male	50	3: good	0	0	0	856	-8	1	0	1	1	0	15	25	0	2: AUDIT-C pos <6, 50<=PEth<200	0	1: excellent/very good	1: MMC	2		0
2: male	35	2: very good	1	0	0	627	-8	1	0	1	0	0	15	22	0	2: AUDIT-C pos <6, 50<=PEth<200	0	1: excellent/very good	2: ISS	1		0
2: male	38	2: very good	0	0	0	812	-8	1	0	1	0	0	15	22	0	1: AUDIT-C neg/PEth<50	0	1: excellent/very good	2: ISS	1		1
2: male	39	3: good	1	0	0	398	-8	1	0	1	0	0	15	19	0	3: AUDIT-C>=6 or PEth>=200	0	0: good/fair/poor/vpoor	1: MMC	1		0
1: female	50	2: very good	1	1	30	627	-8	1	0	0	0	0	14	13	0	3: AUDIT-C>=6 or PEth>=200	0	1: excellent/very good	2: ISS	3		0
1: female	40	2: very good	0	0	0	543	-8	1	0	0	0	0	15	22	0	2: AUDIT-C pos <6, 50<=PEth<200	0	1: excellent/very good	4: Rugazi	2		0
1: female	28	3: good	1	1	30	493	-8	1	0	0	0	0	15	20	0	3: AUDIT-C>=6 or PEth>=200	0	1: excellent/very good	3: Ruhoko	2		0
2: male	48	2: very good	1	1	30	611	-8	1	0	1	0	1	11	24	0	3: AUDIT-C>=6 or PEth>=200	0	1: excellent/very good	1: MMC	1		0
1: female	39	2: very good	0	0	0	597	-8	1	0	1	0	0	15	16	0	3: AUDIT-C>=6 or PEth>=200	0	0: good/fair/poor/vpoor	1: MMC	2		0
2: male	49	3: good	0	0	0	851	48	0	0	1	0	0	12	23	1	2: AUDIT-C pos <6, 50<=PEth<200	0	1: excellent/very good	4: Rugazi	1	1.68124	0
1: female	50	1: excellent	0	0	0	989	-8	1	0	0	0	0	15	20	0	1: AUDIT-C neg/PEth<50	1	1: excellent/very good	2: ISS	2		1
2: male	30	2: very good	0	0	0	680	47	0	0	1	1	1	12	17	1	3: AUDIT-C>=6 or PEth>=200	0	1: excellent/very good	2: ISS	1	1.6721	0
2: male	39	3: good	0	0	0	451			0	1	0	0	15	18		3: AUDIT-C>=6 or PEth>=200	0	1: excellent/very good	1: MMC	2		0
2: male	47	2: very good	1	1	30	581	115	0	0	1	0	0	15	24	1	3: AUDIT-C>=6 or PEth>=200	0	1: excellent/very good	2: ISS	1	2.0607	1
2: male	50	3: good	1	0	0	664	-8	1	0	1	0	0	15	19	0	2: AUDIT-C pos <6, 50<=PEth<200	0	1: excellent/very good	2: ISS	3		1
2: male	36	2: very good	0	0	0	632	-8	1	0	1	1	0	15	21	0	3: AUDIT-C>=6 or PEth>=200	0	1: excellent/very good	2: ISS	2		1
1: female	24	2: very good	0	0	0	640	809	0	0	1	0	1	12	20	1	2: AUDIT-C pos <6, 50<=PEth<200	0	1: excellent/very good	2: ISS	2	2.90795	0
1: female	26	2: very good	0	0	0	845	-8	1	0	1	0	0	10	18	0	3: AUDIT-C>=6 or PEth>=200	0	1: excellent/very good	2: ISS	2		0
2: male	48	3: good	0	0	0	538	-8	1	0	1	1	0	15	18	0	3: AUDIT-C>=6 or PEth>=200	0	1: excellent/very good	1: MMC	1		0
2: male	32	3: good	1	1	30	746	473	0	0	1	0	0	11	17	1	3: AUDIT-C>=6 or PEth>=200	0	1: excellent/very good	1: MMC	2	2.67486	0
2: male	48	3: good	1	0	0	505	-8	1	0	1	1	0	15	24	0	1: AUDIT-C neg/PEth<50	0	1: excellent/very good	2: ISS	2		1
2: male	35	2: very good	1	0	0	493	-8	1	0	1	0	1	15	14	0	3: AUDIT-C>=6 or PEth>=200	0	1: excellent/very good	1: MMC	2		0
1: female	30	2: very good	0	0	0	1017	-8	1	0	1	0	0	15	22	0	3: AUDIT-C>=6 or PEth>=200	0	1: excellent/very good	1: MMC	2		0
2: male	34	3: good	0	0	0	801	-8	1	0	1	1	0	7	20	0	3: AUDIT-C>=6 or PEth>=200	0	1: excellent/very good	2: ISS	2		1
2: male	41	2: very good	1	0	0	555	-8	1	0	1	1	0	3	19	0	3: AUDIT-C>=6 or PEth>=200	0	1: excellent/very good	4: Rugazi	2		0
2: male	28	4: fair	0	0	0	793	-8	1	0	1	1	0	15	24	0	3: AUDIT-C>=6 or PEth>=200	0	1: excellent/very good	1: MMC	2		0
1: female	20	3: good	1	1	30	1059	-8	1	0	0	0	0	15	11	0	3: AUDIT-C>=6 or PEth>=200	0	0: good/fair/poor/vpoor	1: MMC	2		0
2: male	46	1: excellent	0	0	0	480	-8	1	0	1	0	0	12	20.16	0	1: AUDIT-C neg/PEth<50	0	1: excellent/very good	3: Ruhoko	1		0
2: male	39	2: very good	1	1	0	549	62	0	0	1	0	0	12	22	1	2: AUDIT-C pos <6, 50<=PEth<200	0	1: excellent/very good	4: Rugazi	1	1.79239	0
1: female	29	3: good	0	0	0	909	-8	1	0	0	0	0	11	22	0	1: AUDIT-C neg/PEth<50	0	1: excellent/very good	2: ISS	2		1
1: female	57	2: very good	1	0	0	1019	-8	1	0	1	0	1	15	19	0	2: AUDIT-C pos <6, 50<=PEth<200	0	1: excellent/very good	1: MMC	1		0
2: male	34	1: excellent	1	1	10	746	-8	1	0	0	1	1	10	15	0	3: AUDIT-C>=6 or PEth>=200	0	1: excellent/very good	3: Ruhoko	2		0
1: female	53	1: excellent	0	0	0	704	-8	1	0	0	0	0	11	25	0	3: AUDIT-C>=6 or PEth>=200	1	1: excellent/very good	2: ISS	2		1
2: male	56	3: good	0	0	0	725	-8	1	0	0	0	0	15	23	0	3: AUDIT-C>=6 or PEth>=200	0	0: good/fair/poor/vpoor	4: Rugazi	1		0
2: male	48	2: very good	0	0	0	850	-8	1	0	1	1	0	9	18	0	3: AUDIT-C>=6 or PEth>=200	0	1: excellent/very good	2: ISS	1		0
2: male	32	3: good	0	0	0	410	-8	1	0	1	0	1	15	21	0	1: AUDIT-C neg/PEth<50	0	1: excellent/very good	2: ISS	2		1
2: male	47	2: very good	1	0	0	746	-8	1	0	1	1	0	15	20	0	2: AUDIT-C pos <6, 50<=PEth<200	0	1: excellent/very good	2: ISS	2		1
1: female	50	3: good	0	0	0	800	-8	1	0	0	0	0	3	12	0	2: AUDIT-C pos <6, 50<=PEth<200	0	1: excellent/very good	4: Rugazi	1		0
2: male	35	2: very good	0	0	0	997	-8	1	0	1	1	0	15	19	0	3: AUDIT-C>=6 or PEth>=200	0	1: excellent/very good	2: ISS	1		1
2: male	32	3: good	0	0	0	422	-8	1	0	1	1	0	15	20	0	3: AUDIT-C>=6 or PEth>=200	0	1: excellent/very good	1: MMC	1		0
2: male	37	1: excellent	0	0	0	457	-8	1	0	0	0	0	13	18.6667	0	2: AUDIT-C pos <6, 50<=PEth<200	0	1: excellent/very good	3: Ruhoko	1		0
2: male	44	3: good	1	0	0	520	-8	1	0	1	1	0	15	17	0	3: AUDIT-C>=6 or PEth>=200	0	0: good/fair/poor/vpoor	1: MMC	1		0
1: female	39	3: good	0	0	0	829	-8	1	0	0	1	0	15	20	0	1: AUDIT-C neg/PEth<50	0	1: excellent/very good	2: ISS	2		1
2: male	30	2: very good	0	0	0	618	-8	1	0	0	0	0	15	18	0	1: AUDIT-C neg/PEth<50	1	1: excellent/very good	2: ISS	1		1
1: female	30	4: fair	0	0	0	532	-8	1	0	0	0	1	15	18	0	3: AUDIT-C>=6 or PEth>=200	0	1: excellent/very good	4: Rugazi	2		0
1: female	26	3: good	1	0	0	1039	-8	1	0	1	0	0	4	18	0	3: AUDIT-C>=6 or PEth>=200	0	1: excellent/very good	4: Rugazi	2		0
1: female	42	3: good	0	0	0	887	-8	1	0	1	1	0	10	26	0	2: AUDIT-C pos <6, 50<=PEth<200	0	1: excellent/very good	4: Rugazi	1		0
1: female	43	3: good	0	0	0	445	-8	1	0	0	0	0	15	20	0	1: AUDIT-C neg/PEth<50	1	1: excellent/very good	2: ISS	2		1
2: male	32	3: good	1	1	30	465	44	0	0	1	0	1	15	17	1	3: AUDIT-C>=6 or PEth>=200	0	0: good/fair/poor/vpoor	2: ISS	1	1.64345	1
1: female	41	2: very good	0	0	0	896	-8	1	0	1	0	0	12	21	0	3: AUDIT-C>=6 or PEth>=200	0	1: excellent/very good	4: Rugazi	1		0
2: male	34	2: very good	0	0	0	1099	-8	1	0	1	0	0	3	25	0	3: AUDIT-C>=6 or PEth>=200	0	0: good/fair/poor/vpoor	2: ISS	2		0
2: male	30	2: very good	1	1	30	816	-8	1	0	1	1	0	3	19	0	3: AUDIT-C>=6 or PEth>=200	0	1: excellent/very good	4: Rugazi	2		0
1: female	39	2: very good	0	0	0	955	-8	1	0	1	0	0	15	24	0	2: AUDIT-C pos <6, 50<=PEth<200	0	1: excellent/very good	1: MMC	1		0
2: male	33	2: very good	0	0	0	740	-8	1	0	0	0	1	14	19	0	3: AUDIT-C>=6 or PEth>=200	0	1: excellent/very good	2: ISS	1		0
2: male	41	4: fair	0	0	0	743	-8	1	0	1	1	0	15	12	0	2: AUDIT-C pos <6, 50<=PEth<200	0	1: excellent/very good	3: Ruhoko	2		0
1: female	59	3: good	1	1	12	700	-8	1	0	0	0	0	15	23	0	2: AUDIT-C pos <6, 50<=PEth<200	0	1: excellent/very good	4: Rugazi	1		0
1: female	27	1: excellent	0	0	0	729	-8	1	0	0	1	1	7	12	0	2: AUDIT-C pos <6, 50<=PEth<200	0	1: excellent/very good	3: Ruhoko	2		0
1: female	32	3: good	0	0	0	1492	-8	1	0	1	0	0	15	27	0	1: AUDIT-C neg/PEth<50	0	0: good/fair/poor/vpoor	2: ISS	2		1
1: female	36	2: very good	0	0	0	773	-8	1	0	1	0	0	10	22	0	3: AUDIT-C>=6 or PEth>=200	0	1: excellent/very good	2: ISS	1		0
2: male	22	2: very good	0	0	0	448	-8	1	0	1	0	0	15	18	0	1: AUDIT-C neg/PEth<50	1	0: good/fair/poor/vpoor	2: ISS	2		1
1: female	36	4: fair	0	0	0	571	-8	1	0	1	0	0	15	20	0	3: AUDIT-C>=6 or PEth>=200	0	1: excellent/very good	4: Rugazi	2		0
1: female	28	3: good	0	0	0	913	-8	1	0	1	0	0	10	17	0	3: AUDIT-C>=6 or PEth>=200	0	0: good/fair/poor/vpoor	4: Rugazi	2		0
2: male	40	2: very good	1	1	30	745	-8	1	0	1	0	0	15	18	0	3: AUDIT-C>=6 or PEth>=200	0	1: excellent/very good	2: ISS	1		1
1: female	35	1: excellent	0	0	0	1033	-8	1	0	1	0	1	12	20	0	3: AUDIT-C>=6 or PEth>=200	0	1: excellent/very good	3: Ruhoko	2		0
1: female	53	4: fair	0	0	0	704	-8	1	0	1	0	0	15	23	0	2: AUDIT-C pos <6, 50<=PEth<200	0	1: excellent/very good	4: Rugazi	1		0
2: male	32	3: good	1	1	30	929	-8	1	0	0	0	0	15	23	0	3: AUDIT-C>=6 or PEth>=200	0	1: excellent/very good	1: MMC	1		0
2: male	36	3: good	1	0	0	692	-8	1	0	1	1	0	7	16	0	2: AUDIT-C pos <6, 50<=PEth<200	0	0: good/fair/poor/vpoor	2: ISS	2		1
2: male	52	2: very good	0	0	0	372	-8	1	0	0	1	0	13	15	0	3: AUDIT-C>=6 or PEth>=200	0	1: excellent/very good	2: ISS	1		0
2: male	68	3: good	1	0	0	679			0	0	1	0	15	22		2: AUDIT-C pos <6, 50<=PEth<200	0	1: excellent/very good	3: Ruhoko	2		0
1: female	32	2: very good	0	0	0	517	-8	1	0	1	0	0	14	19	0	3: AUDIT-C>=6 or PEth>=200	0	1: excellent/very good	2: ISS	3		0
2: male	36	2: very good	0	0	0	502	-8	1	0	1	1	0	12	21	0	3: AUDIT-C>=6 or PEth>=200	0	1: excellent/very good	2: ISS	1		0
1: female	54	2: very good	1	1	30	833	-8	1	0	0	0	0	15	24	0	2: AUDIT-C pos <6, 50<=PEth<200	0	1: excellent/very good	1: MMC	1		0
2: male	37	3: good	1	1	0	901			0	0	0	0	15	25		3: AUDIT-C>=6 or PEth>=200	0	1: excellent/very good	1: MMC	1		0
1: female	29	3: good	0	0	0	1248	-8	1	0	1	1	0	15	21	0	2: AUDIT-C pos <6, 50<=PEth<200	0	1: excellent/very good	2: ISS	2		1
1: female	42	1: excellent	0	0	0	375	-8	1	0	0	0	0	10	23	0	2: AUDIT-C pos <6, 50<=PEth<200	0	1: excellent/very good	4: Rugazi	1		0
1: female	29	1: excellent	0	0	0	710	-8	1	0	1	0	0	13	17	0	3: AUDIT-C>=6 or PEth>=200	0	1: excellent/very good	3: Ruhoko	2		0
2: male	49	1: excellent	0	0	0	459	-8	1	0	1	0	0	12	16	0	2: AUDIT-C pos <6, 50<=PEth<200	0	1: excellent/very good	3: Ruhoko	2		0
2: male	55	3: good	0	0	0	401	-8	1	0	1	0	0	15	16	0	1: AUDIT-C neg/PEth<50	0	1: excellent/very good	4: Rugazi	1		0
2: male	29	2: very good	0	0	0	473	-8	1	0	1	0	0	11	14	0	1: AUDIT-C neg/PEth<50	0	1: excellent/very good	2: ISS	2		1
1: female	40	2: very good	0	0	0	465	-8	1	0	0	0	0	15	26	0	3: AUDIT-C>=6 or PEth>=200	0	1: excellent/very good	1: MMC	2		0
2: male	25	1: excellent	1	0	0	432	-8	1	0	1	1	0	6	14	0	2: AUDIT-C pos <6, 50<=PEth<200	0	1: excellent/very good	2: ISS	2		1
1: female	31	3: good	0	0	0	664	-8	1	0	0	0	0	11	19	0	3: AUDIT-C>=6 or PEth>=200	0	0: good/fair/poor/vpoor	1: MMC	3		0
2: male	38	3: good	1	0	0	520	-8	1	0	1	0	0	15	21	0	3: AUDIT-C>=6 or PEth>=200	0	1: excellent/very good	3: Ruhoko	1		0
2: male	44	3: good	1	1	30	397	-8	1	0	1	0	0	15	22	0	3: AUDIT-C>=6 or PEth>=200	0	1: excellent/very good	1: MMC	1		0
2: male	31	2: very good	0	0	0	750	-8	1	0	1	1	0	11	20	0	3: AUDIT-C>=6 or PEth>=200	0	1: excellent/very good	1: MMC	1		0
1: female	39	3: good	0	0	0	638	-8	1	0	0	0	0	15	21	0	1: AUDIT-C neg/PEth<50	0	1: excellent/very good	2: ISS	2		1
2: male	35	3: good	0	0	0	695	-8	1	0	0	0	1	15	20	0	2: AUDIT-C pos <6, 50<=PEth<200	0	1: excellent/very good	2: ISS	2		1
1: female	40	2: very good	0	0	0	625	-8	1	0	0	1	0	15	19	0	1: AUDIT-C neg/PEth<50	0	1: excellent/very good	2: ISS	2		1
1: female	54	2: very good	0	0	0	660	194	0	0	0	0	1	15	19	1	3: AUDIT-C>=6 or PEth>=200	0	1: excellent/very good	2: ISS	1	2.2878	0
2: male	41	3: good	1	0	0	803	-8	1	0	1	1	0	15	19	0	3: AUDIT-C>=6 or PEth>=200	0	1: excellent/very good	1: MMC	1		0
2: male	43	2: very good	0	0	0	605	-8	1	0	1	1	0	10	20	0	3: AUDIT-C>=6 or PEth>=200	0	0: good/fair/poor/vpoor	1: MMC	2		0
1: female	39	2: very good	0	0	0	729	-8	1	0	1	0	0	15	23	0	3: AUDIT-C>=6 or PEth>=200	0	1: excellent/very good	4: Rugazi	2		0
2: male	41	2: very good	0	0	0	513	73	0	0	1	1	0	15	18	1	2: AUDIT-C pos <6, 50<=PEth<200	0	1: excellent/very good	1: MMC	3	1.86332	0
2: male	70	4: fair	0	0	0	372	-8	1	0	1	0	0	5	22	0	3: AUDIT-C>=6 or PEth>=200	0	1: excellent/very good	4: Rugazi	1		0
2: male	52	3: good	0	0	0	466	-8	1	0	1	0	0	15	12	0	3: AUDIT-C>=6 or PEth>=200	0	1: excellent/very good	4: Rugazi	2		0
1: female	35	1: excellent	0	0	0	858	-8	1	0	1	1	1	3	15.1667	0	2: AUDIT-C pos <6, 50<=PEth<200	0	1: excellent/very good	3: Ruhoko	2		0
2: male	45	3: good	1	0	0	812	-8	1	0	1	0	0	11	15	0	3: AUDIT-C>=6 or PEth>=200	0	1: excellent/very good	1: MMC	2		0
2: male	42	3: good	0	0	0	668	-8	1	0	1	0	0	15	18	0	1: AUDIT-C neg/PEth<50	0	1: excellent/very good	2: ISS	1		1
2: male	41	3: good	1	0	0	502	-8	1	0	1	0	0	15	23	0	3: AUDIT-C>=6 or PEth>=200	0	1: excellent/very good	1: MMC	2		0
1: female	22	3: good	0	0	0	704	-8	1	0	0	0	1	15	21	0	1: AUDIT-C neg/PEth<50	0	1: excellent/very good	2: ISS	2		1
1: female	64	2: very good	0	0	0	749	-8	1	0	0	0	0	15	23	0	3: AUDIT-C>=6 or PEth>=200	0	1: excellent/very good	2: ISS	1		1
2: male	43	2: very good	1	0	0	674	-8	1	0	1	1	0	15	26	0	3: AUDIT-C>=6 or PEth>=200	0	1: excellent/very good	1: MMC	2		0
1: female	39	3: good	0	0	0	1469			0	0	1	0	15	17		1: AUDIT-C neg/PEth<50	0	1: excellent/very good	2: ISS	2		1
2: male	51	3: good	0	0	0	609	-8	1	0	1	1	0	15	23	0	1: AUDIT-C neg/PEth<50	1	1: excellent/very good	2: ISS	1		1
1: female	26	2: very good	0	0	0	1423	-8	1	0	0	0	0	15	18	0	2: AUDIT-C pos <6, 50<=PEth<200	0	1: excellent/very good	1: MMC	2		0
1: female	40	1: excellent	0	0	0	992	-8	1	0	1	0	0	12	22.1667	0	2: AUDIT-C pos <6, 50<=PEth<200	0	1: excellent/very good	3: Ruhoko	1		0
2: male	61	3: good	0	0	0	512	-8	1	0	0	0	0	15	17	0	3: AUDIT-C>=6 or PEth>=200	0	1: excellent/very good	1: MMC	1		0
2: male	34	1: excellent	0	0	0	742	-8	1	0	1	0	0	11	23	0	1: AUDIT-C neg/PEth<50	0	1: excellent/very good	2: ISS	2		1
2: male	39	2: very good	0	0	0	735	-8	1	0	0	0	0	3	15	0	3: AUDIT-C>=6 or PEth>=200	0	0: good/fair/poor/vpoor	4: Rugazi	1		0
2: male	33	3: good	0	0	0	606	-8	1	0	1	0	0	15	16	0	2: AUDIT-C pos <6, 50<=PEth<200	0	1: excellent/very good	2: ISS	1		1
2: male	32	2: very good	1	1	30	800	-8	1	0	1	0	0	15	23	0	3: AUDIT-C>=6 or PEth>=200	0	1: excellent/very good	1: MMC	1		0
2: male	38	3: good	1	1	30	1286	-8	1	0	1	0	0	15	19	0	3: AUDIT-C>=6 or PEth>=200	0	0: good/fair/poor/vpoor	1: MMC	2		0
1: female	44	2: very good	0	0	0	584	-8	1	0	1	0	0	12	25	0	3: AUDIT-C>=6 or PEth>=200	0	0: good/fair/poor/vpoor	4: Rugazi	1		0
1: female	38	2: very good	0	0	0	718	-8	1	0	1	0	0	15	21	0	2: AUDIT-C pos <6, 50<=PEth<200	0	1: excellent/very good	4: Rugazi	2		0
1: female	54	2: very good	0	0	0	908	-8	1	0	0	0	0	10	16	0	3: AUDIT-C>=6 or PEth>=200	0	1: excellent/very good	2: ISS	1		0
2: male	56	3: good	0	0	0	491	46	0	0	1	0	0	3	22	1	3: AUDIT-C>=6 or PEth>=200	0	1: excellent/very good	4: Rugazi	1	1.66276	0
2: male	34	4: fair	1	1	26	427	-8	1	0	0	0	0	11	18	0	3: AUDIT-C>=6 or PEth>=200	0	0: good/fair/poor/vpoor	1: MMC	2		0
1: female	38	3: good	0	0	0	714	276	0	0	0	0	0	15	19	1	2: AUDIT-C pos <6, 50<=PEth<200	0	0: good/fair/poor/vpoor	3: Ruhoko	2	2.44091	0
2: male	55	1: excellent	1	0	0	753	-8	1	0	1	0	1	14	17	0	3: AUDIT-C>=6 or PEth>=200	0	1: excellent/very good	3: Ruhoko	2		0
1: female	39	2: very good	0	0	0	1152	-8	1	0	0	0	0	15	24	0	2: AUDIT-C pos <6, 50<=PEth<200	0	1: excellent/very good	2: ISS	2		0
2: male	47	2: very good	1	0	0	436	2670	0	0	1	0	0	15	21	1	2: AUDIT-C pos <6, 50<=PEth<200	1	1: excellent/very good	2: ISS	3	3.42651	1
2: male	42	3: good	0	0	0	466	-8	1	0	1	0	0	15	19	0	3: AUDIT-C>=6 or PEth>=200	0	1: excellent/very good	1: MMC	1		0
2: male	54	2: very good	1	0	0	1019	170	0	0	1	0	1	15	21	1	3: AUDIT-C>=6 or PEth>=200	0	1: excellent/very good	1: MMC	1	2.23045	0
1: female	38	3: good	1	1	30	466	-8	1	0	0	0	0	12	22	0	3: AUDIT-C>=6 or PEth>=200	0	1: excellent/very good	4: Rugazi	2		0
1: female	31	2: very good	0	0	0	766	-8	1	0	1	0	0	3	18	0	2: AUDIT-C pos <6, 50<=PEth<200	0	1: excellent/very good	4: Rugazi	1		0
1: female	24	1: excellent	0	0	0	586	-8	1	0	0	1	0	15	21	0	1: AUDIT-C neg/PEth<50	0	1: excellent/very good	3: Ruhoko	2		0
2: male	40	3: good	1	1	30	1006	-8	1	0	0	0	0	15	21	0	3: AUDIT-C>=6 or PEth>=200	0	0: good/fair/poor/vpoor	1: MMC	1		0
2: male	26	2: very good	1	1	30	1079	-8	1	0	1	1	0	15	16	0	3: AUDIT-C>=6 or PEth>=200	0	1: excellent/very good	1: MMC	1		0
2: male	61	3: good	1	0	0	359	-8	1	0	0	0	0	15	22	0	2: AUDIT-C pos <6, 50<=PEth<200	0	1: excellent/very good	1: MMC	1		0
2: male	32	4: fair	0	0	0	490	61400	0	0	1	0	0	15	14	1	3: AUDIT-C>=6 or PEth>=200	0	0: good/fair/poor/vpoor	1: MMC	1	4.78817	0
1: female	34	3: good	0	0	0	791	-8	1	0	1	0	0	15	15	0	3: AUDIT-C>=6 or PEth>=200	0	1: excellent/very good	1: MMC	2		0
1: female	51	3: good	0	0	0	477	-8	1	0	1	0	0	15	22	0	2: AUDIT-C pos <6, 50<=PEth<200	0	1: excellent/very good	4: Rugazi	1		0
2: male	41	1: excellent	0	0	0	525	-8	1	0	1	0	0	15	15	0	2: AUDIT-C pos <6, 50<=PEth<200	0	1: excellent/very good	3: Ruhoko	2		0
2: male	43	1: excellent	0	0	0	385	-8	1	0	1	0	1	15	19.7037	0	2: AUDIT-C pos <6, 50<=PEth<200	0	1: excellent/very good	3: Ruhoko	2		0
1: female	40	3: good	0	0	0	612	-8	1	0	0	1	0	15	25	0	1: AUDIT-C neg/PEth<50	0	1: excellent/very good	2: ISS	3		1
2: male	34	3: good	1	1	30	695	-8	1	0	1	0	0	15	21	0	3: AUDIT-C>=6 or PEth>=200	0	1: excellent/very good	1: MMC	1		0
2: male	35	3: good	1	1	30	644	-8	1	0	0	1	0	12	23	0	3: AUDIT-C>=6 or PEth>=200	0	1: excellent/very good	2: ISS	2		1
2: male	37	3: good	1	1	30	1309	-8	1	0	0	0	0	15	22	0	3: AUDIT-C>=6 or PEth>=200	0	1: excellent/very good	1: MMC	1		0
2: male	48	2: very good	0	0	0	520	-8	1	0	1	0	0	5	17	0	3: AUDIT-C>=6 or PEth>=200	0	0: good/fair/poor/vpoor	3: Ruhoko	2		0
2: male	60	4: fair	1	1	0	893	-8	1	0	1	0	0	15	17	0	2: AUDIT-C pos <6, 50<=PEth<200	0	1: excellent/very good	2: ISS	2		1
1: female	53	2: very good	0	0	0	427	-8	1	0	0	1	0	15	18	0	3: AUDIT-C>=6 or PEth>=200	0	1: excellent/very good	2: ISS	1		0
2: male	46	2: very good	0	0	0	574	-8	1	0	1	0	0	12	21	0	2: AUDIT-C pos <6, 50<=PEth<200	0	1: excellent/very good	4: Rugazi	1		0
2: male	45	2: very good	0	0	0	735	-8	1	0	0	0	0	15	24	0	3: AUDIT-C>=6 or PEth>=200	0	1: excellent/very good	1: MMC	1		0
1: female	53	3: good	1	1	30	587	-8	1	0	0	0	1	3	22	0	3: AUDIT-C>=6 or PEth>=200	0	0: good/fair/poor/vpoor	4: Rugazi	1		0
2: male	45	2: very good	1	1	30	560	-8	1	0	0	0	1	15	15	0	3: AUDIT-C>=6 or PEth>=200	0	1: excellent/very good	3: Ruhoko	2		0
1: female	39	5: poor	0	0	0	1022	-8	1	0	0	0	0	15	22	0	2: AUDIT-C pos <6, 50<=PEth<200	0	1: excellent/very good	2: ISS	2		1
2: male	47	2: very good	0	0	0	453	-8	1	0	1	0	0	9	21	0	2: AUDIT-C pos <6, 50<=PEth<200	0	1: excellent/very good	2: ISS	1		0
1: female	36	2: very good	0	0	0	584	21800	0	0	1	1	0	3	17	1	3: AUDIT-C>=6 or PEth>=200	0	1: excellent/very good	2: ISS	2	4.33846	1
2: male	32	2: very good	1	1	30	428	-8	1	0	1	0	0	3	15.5556	0	3: AUDIT-C>=6 or PEth>=200	0	1: excellent/very good	4: Rugazi	2		0
1: female	30	2: very good	0	0	0	758	59	0	0	0	0	0	3	24	1	2: AUDIT-C pos <6, 50<=PEth<200	0	1: excellent/very good	4: Rugazi	1	1.77085	0
1: female	31	1: excellent	0	0	0	683	-8	1	0	1	1	0	15	19	0	3: AUDIT-C>=6 or PEth>=200	0	1: excellent/very good	3: Ruhoko	2		0
2: male	40	2: very good	0	0	0	489	720	0	0	1	0	0	15	19	1	3: AUDIT-C>=6 or PEth>=200	0	1: excellent/very good	2: ISS	2	2.85733	1
1: female	36	3: good	0	0	0	716	-8	1	0	1	1	0	15	23	0	1: AUDIT-C neg/PEth<50	1	1: excellent/very good	2: ISS	2		1
1: female	30	4: fair	0	0	0	376	-8	1	0	1	1	0	10	20	0	1: AUDIT-C neg/PEth<50	0	0: good/fair/poor/vpoor	2: ISS	2		1
2: male	38	3: good	1	1	30	1005	-8	1	0	0	0	0	15	20	0	3: AUDIT-C>=6 or PEth>=200	0	1: excellent/very good	1: MMC	1		0
1: female	25	2: very good	1	1	30	766	80	0	0	0	0	1	11	21.7778	1	3: AUDIT-C>=6 or PEth>=200	0	1: excellent/very good	2: ISS	2	1.90309	0
2: male	46	1: excellent	0	0	0	740	-8	1	0	1	0	0	14	19	0	3: AUDIT-C>=6 or PEth>=200	0	1: excellent/very good	1: MMC	1		0
2: male	37	3: good	1	1	30	662	-8	1	0	1	0	1	15	17	0	3: AUDIT-C>=6 or PEth>=200	0	0: good/fair/poor/vpoor	1: MMC	2		0
2: male	46	2: very good	0	0	0	532	-8	1	0	1	0	0	11	22	0	3: AUDIT-C>=6 or PEth>=200	0	1: excellent/very good	2: ISS	1		1
2: male	33	3: good	0	0	0	944	-8	1	0	1	0	0	15	19	0	2: AUDIT-C pos <6, 50<=PEth<200	0	1: excellent/very good	1: MMC	1		0
1: female	44	3: good	0	0	0	1163	-8	1	0	1	0	0	15	12	0	3: AUDIT-C>=6 or PEth>=200	0	1: excellent/very good	2: ISS	2		1
1: female	62	3: good	0	0	0	757	-8	1	0	0	0	1	14	19	0	2: AUDIT-C pos <6, 50<=PEth<200	0	0: good/fair/poor/vpoor	3: Ruhoko	2		0
1: female	33	2: very good	0	0	0	984	-8	1	0	0	0	0	15	19	0	1: AUDIT-C neg/PEth<50	1	1: excellent/very good	2: ISS	2		1
2: male	40	3: good	1	0	0	651	-8	1	0	1	1	0	15	24	0	3: AUDIT-C>=6 or PEth>=200	0	0: good/fair/poor/vpoor	1: MMC	1		0
1: female	38	4: fair	0	0	0	1136	-8	1	0	0	0	1	15	19	0	1: AUDIT-C neg/PEth<50	0	0: good/fair/poor/vpoor	4: Rugazi	2		0
2: male	37	2: very good	1	1	30	568	-8	1	0	0	0	0	15	18	0	3: AUDIT-C>=6 or PEth>=200	0	1: excellent/very good	1: MMC	1		0
1: female	41	2: very good	0	0	0	609	-8	1	0	0	0	0	14	19	0	3: AUDIT-C>=6 or PEth>=200	0	1: excellent/very good	2: ISS	1		0
1: female	77	3: good	0	0	0	585	-8	1	0	0	0	0	15	21	0	2: AUDIT-C pos <6, 50<=PEth<200	0	1: excellent/very good	4: Rugazi	1		0
2: male	35	3: good	0	0	0	497	-8	1	0	1	1	0	15	14	0	2: AUDIT-C pos <6, 50<=PEth<200	0	1: excellent/very good	1: MMC	1		0
2: male	35	3: good	1	0	0	656	271	0	0	0	0	0	15	22	1	3: AUDIT-C>=6 or PEth>=200	0	0: good/fair/poor/vpoor	1: MMC	2	2.43297	0
1: female	40	4: fair	0	0	0	1007	-8	1	0	0	0	1	15	11	0	3: AUDIT-C>=6 or PEth>=200	0	0: good/fair/poor/vpoor	4: Rugazi	2		0
2: male	27	2: very good	0	0	0	854	-8	1	0	1	1	0	3	18	0	1: AUDIT-C neg/PEth<50	0	1: excellent/very good	2: ISS	2		1
2: male	42	1: excellent	1	1	30	438	-8	1	0	1	0	0	15	21.28	0	3: AUDIT-C>=6 or PEth>=200	0	1: excellent/very good	4: Rugazi	2		0
2: male	49	3: good	1	1	30	630	-8	1	0	0	0	0	15	20	0	3: AUDIT-C>=6 or PEth>=200	0	1: excellent/very good	1: MMC	2		0
1: female	48	2: very good	0	0	0	481	-8	1	0	0	0	0	15	26	0	2: AUDIT-C pos <6, 50<=PEth<200	0	1: excellent/very good	2: ISS	2		1
2: male	50	3: good	0	0	0	372	-8	1	0	1	0	0	11	20	0	3: AUDIT-C>=6 or PEth>=200	0	1: excellent/very good	3: Ruhoko	1		0
1: female	40	2: very good	0	0	0	771	-8	1	0	1	0	0	15	21	0	1: AUDIT-C neg/PEth<50	1	1: excellent/very good	2: ISS	2		1
2: male	33	2: very good	0	0	0	572	961	0	0	1	0	1	15	15	1	3: AUDIT-C>=6 or PEth>=200	0	1: excellent/very good	1: MMC	2	2.98272	0
1: female	31	2: very good	0	0	0	923	-8	1	0	1	1	0	15	21	0	2: AUDIT-C pos <6, 50<=PEth<200	0	1: excellent/very good	4: Rugazi	1		0
1: female	44	4: fair	0	0	0	621	-8	1	0	1	0	0	12	25	0	1: AUDIT-C neg/PEth<50	1	1: excellent/very good	2: ISS	2		1
2: male	34	2: very good	1	1	30	612			0	0	0	0	11	19		3: AUDIT-C>=6 or PEth>=200	0	1: excellent/very good	2: ISS	2		0
1: female	32	2: very good	0	0	0	886	-8	1	0	0	1	0	15	14	0	3: AUDIT-C>=6 or PEth>=200	0	1: excellent/very good	4: Rugazi	2		0
2: male	32	2: very good	1	0	0	430	-8	1	0	0	0	0	15	23	0	3: AUDIT-C>=6 or PEth>=200	0	1: excellent/very good	1: MMC	1		0
1: female	40	1: excellent	0	0	0	903	-8	1	0	1	0	1	3	18.6667	0	2: AUDIT-C pos <6, 50<=PEth<200	0	1: excellent/very good	3: Ruhoko	2		0
2: male	36	2: very good	0	0	0	351	-8	1	0	1	1	0	11	20	0	3: AUDIT-C>=6 or PEth>=200	0	1: excellent/very good	2: ISS	2		0
2: male	44	2: very good	1	1	30	406	-8	1	0	1	0	0	14	14.56	0	3: AUDIT-C>=6 or PEth>=200	0	1: excellent/very good	3: Ruhoko	2		0
2: male	49	3: good	1	0	0	746	-8	1	0	1	0	0	15	23	0	1: AUDIT-C neg/PEth<50	0	1: excellent/very good	2: ISS	3		1
2: male	44	1: excellent	1	1	30	709	-8	1	0	0	0	0	10	16	0	3: AUDIT-C>=6 or PEth>=200	0	1: excellent/very good	2: ISS	1		0
2: male	30	3: good	0	0	0	872	-8	1	0	1	0	0	9	26	0	3: AUDIT-C>=6 or PEth>=200	0	1: excellent/very good	4: Rugazi	1		0
2: male	52	3: good	1	0	0	575	-8	1	0	1	0	0	15	19	0	3: AUDIT-C>=6 or PEth>=200	0	1: excellent/very good	1: MMC	1		0
1: female	49	3: good	0	0	0	440	-8	1	0	0	0	0	3	20	0	3: AUDIT-C>=6 or PEth>=200	0	1: excellent/very good	4: Rugazi	1		0
2: male	56	3: good	0	0	0	938	-8	1	0	1	0	0	10	27	0	2: AUDIT-C pos <6, 50<=PEth<200	0	1: excellent/very good	4: Rugazi	1		0
1: female	35	2: very good	0	0	0	1207	-8	1	0	0	1	1	9	18	0	1: AUDIT-C neg/PEth<50	0	1: excellent/very good	2: ISS	2		1
2: male	41	3: good	0	0	0	510	-8	1	0	0	1	0	14	20	0	2: AUDIT-C pos <6, 50<=PEth<200	0	0: good/fair/poor/vpoor	1: MMC	1		0
2: male	56	3: good	0	0	0	685	-8	1	0	0	0	0	15	18	0	3: AUDIT-C>=6 or PEth>=200	0	0: good/fair/poor/vpoor	1: MMC	2		0
2: male	44	3: good	1	0	0	503	-8	1	0	1	0	0	15	23	0	3: AUDIT-C>=6 or PEth>=200	0	1: excellent/very good	2: ISS	1		1
1: female	29	3: good	0	0	0	1005	-8	1	0	1	1	0	11	21	0	2: AUDIT-C pos <6, 50<=PEth<200	0	0: good/fair/poor/vpoor	2: ISS	2		1
2: male	36	3: good	0	0	0	476	-8	1	0	1	0	0	5	23	0	3: AUDIT-C>=6 or PEth>=200	0	1: excellent/very good	4: Rugazi	1		0
2: male	27	3: good	0	0	0	680	-8	1	0	0	0	1	12	15	0	3: AUDIT-C>=6 or PEth>=200	0	0: good/fair/poor/vpoor	4: Rugazi	2		0
1: female	49	1: excellent	0	0	0	684			0	0	0	0	15	17		1: AUDIT-C neg/PEth<50	1	1: excellent/very good	2: ISS	2		1
2: male	37	2: very good	0	0	0	888	-8	1	0	0	1	1	5	18	0	3: AUDIT-C>=6 or PEth>=200	0	1: excellent/very good	2: ISS	2		0
2: male	41	2: very good	0	0	0	495	-8	1	0	0	0	0	11	19	0	3: AUDIT-C>=6 or PEth>=200	0	1: excellent/very good	1: MMC	1		0
2: male	28	3: good	1	0	0	564	-8	1	0	0	1	0	3	18	0	3: AUDIT-C>=6 or PEth>=200	0	0: good/fair/poor/vpoor	4: Rugazi	2		0
2: male	35	3: good	0	0	0	1084	-8	1	0	0	0	0	15	17	0	3: AUDIT-C>=6 or PEth>=200	0	1: excellent/very good	4: Rugazi	1		0
1: female	28	2: very good	0	0	0	579	-8	1	0	1	0	0	14	19	0	2: AUDIT-C pos <6, 50<=PEth<200	0	1: excellent/very good	1: MMC	2		0
2: male	50	1: excellent	1	0	0	641	-8	1	0	1	0	0	15	23	0	3: AUDIT-C>=6 or PEth>=200	0	1: excellent/very good	2: ISS	2		1
1: female	30	2: very good	1	1	10	650	-8	1	0	1	0	0	15	24	0	3: AUDIT-C>=6 or PEth>=200	0	1: excellent/very good	4: Rugazi	2		0
1: female	30	1: excellent	1	0	0	872	-8	1	0	1	0	0	15	18	0	3: AUDIT-C>=6 or PEth>=200	0	1: excellent/very good	4: Rugazi	2		0
2: male	53	2: very good	0	0	0	766	-8	1	0	1	1	0	11	16	0	3: AUDIT-C>=6 or PEth>=200	0	1: excellent/very good	2: ISS	1		0
2: male	45	3: good	0	0	0	593	-8	1	0	1	1	0	15	19	0	3: AUDIT-C>=6 or PEth>=200	0	1: excellent/very good	1: MMC	1		0
1: female	35	3: good	0	0	0	514	-8	1	0	1	0	1	15	24	0	2: AUDIT-C pos <6, 50<=PEth<200	0	0: good/fair/poor/vpoor	1: MMC	2		0
2: male	41	1: excellent	0	0	0	484	-8	1	0	1	1	0	15	19	0	3: AUDIT-C>=6 or PEth>=200	0	1: excellent/very good	2: ISS	2		1
2: male	28	2: very good	0	0	0	622	2670	0	0	1	0	0	15	15	1	3: AUDIT-C>=6 or PEth>=200	0	1: excellent/very good	1: MMC	2	3.42651	0
2: male	46	3: good	1	1	30	861	-8	1	0	0	0	0	12	16	0	3: AUDIT-C>=6 or PEth>=200	0	1: excellent/very good	4: Rugazi	1		0
1: female	45	3: good	0	0	0	1064	-8	1	0	1	0	0	6	25	0	2: AUDIT-C pos <6, 50<=PEth<200	0	0: good/fair/poor/vpoor	4: Rugazi	2		0
1: female	45	2: very good	0	0	0	593	-8	1	0	0	0	0	15	17	0	3: AUDIT-C>=6 or PEth>=200	0	1: excellent/very good	3: Ruhoko	2		0
1: female	24	2: very good	1	1	1	912	-8	1	0	0	0	0	15	16	0	1: AUDIT-C neg/PEth<50	0	1: excellent/very good	2: ISS	2		1
2: male	44	3: good	0	0	0	402	-8	1	0	1	0	1	7	14	0	3: AUDIT-C>=6 or PEth>=200	0	0: good/fair/poor/vpoor	3: Ruhoko	2		0
1: female	50	1: excellent	0	0	0	816	-8	1	0	1	0	0	15	20	0	3: AUDIT-C>=6 or PEth>=200	0	1: excellent/very good	2: ISS	2		1
2: male	48	3: good	0	0	0	480	-8	1	0	1	0	0	15	20	0	3: AUDIT-C>=6 or PEth>=200	0	1: excellent/very good	1: MMC	1		0
1: female	45	3: good	1	0	0	856	-8	1	0	1	0	0	15	22	0	2: AUDIT-C pos <6, 50<=PEth<200	0	1: excellent/very good	2: ISS	2		1
2: male	47	1: excellent	0	0	0	560	-8	1	0	1	0	1	15	15	0	1: AUDIT-C neg/PEth<50	0	1: excellent/very good	3: Ruhoko	2		0
1: female	38	2: very good	0	0	0	643	-8	1	0	1	0	0	11	22	0	1: AUDIT-C neg/PEth<50	0	1: excellent/very good	2: ISS	2		1
2: male	29	3: good	0	0	0	780	-8	1	0	1	0	1	15	10	0	3: AUDIT-C>=6 or PEth>=200	0	1: excellent/very good	1: MMC	1		0
2: male	30	3: good	1	1	15	991	-8	1	0	1	1	0	11	23	0	3: AUDIT-C>=6 or PEth>=200	0	1: excellent/very good	2: ISS	2		1
1: female	26	4: fair	0	0	0	764	-8	1	0	1	1	0	15	18	0	1: AUDIT-C neg/PEth<50	1	0: good/fair/poor/vpoor	2: ISS	2		1
1: female	43	1: excellent	0	0	0	1233	-8	1	0	0	0	0	11	25	0	1: AUDIT-C neg/PEth<50	0	1: excellent/very good	2: ISS	2		1
2: male	28	3: good	0	0	0	474	-8	1	0	0	0	0	15	18	0	3: AUDIT-C>=6 or PEth>=200	0	1: excellent/very good	2: ISS	1		1
2: male	56	3: good	1	1	30	737	-8	1	0	0	0	0	11	16	0	3: AUDIT-C>=6 or PEth>=200	0	1: excellent/very good	1: MMC	1		0
2: male	31	3: good	0	0	0	595	-8	1	0	1	0	1	15	24	0	3: AUDIT-C>=6 or PEth>=200	0	1: excellent/very good	1: MMC	2		0
1: female	40	3: good	0	0	0	1032	-8	1	0	1	1	0	15	16	0	1: AUDIT-C neg/PEth<50	0	1: excellent/very good	2: ISS	2		1
2: male	56	4: fair	1	1	30	611	-8	1	0	0	0	0	12	16	0	3: AUDIT-C>=6 or PEth>=200	0	0: good/fair/poor/vpoor	4: Rugazi	2		0
1: female	29	2: very good	0	0	0	834	-8	1	0	1	0	0	15	23	0	3: AUDIT-C>=6 or PEth>=200	0	0: good/fair/poor/vpoor	1: MMC	1		0
1: female	30	3: good	0	0	0	1188	-8	1	0	0	0	0	3	26	0	2: AUDIT-C pos <6, 50<=PEth<200	0	1: excellent/very good	4: Rugazi	2		0
2: male	38	1: excellent	1	1	30	506	-8	1	0	0	0	0	14	23	0	2: AUDIT-C pos <6, 50<=PEth<200	0	1: excellent/very good	2: ISS	2		1
1: female	40	3: good	0	0	0	792	-8	1	0	1	0	0	15	22	0	1: AUDIT-C neg/PEth<50	0	1: excellent/very good	2: ISS	2		1
2: male	38	3: good	0	0	0	871	-8	1	0	1	0	1	15	20	0	3: AUDIT-C>=6 or PEth>=200	0	1: excellent/very good	4: Rugazi	1		0
1: female	28	1: excellent	1	1	0	839	-8	1	0	0	0	0	7	20	0	1: AUDIT-C neg/PEth<50	0	1: excellent/very good	2: ISS	2		1
2: male	30	1: excellent	1	1	30	536	-8	1	0	1	0	0	15	20	0	3: AUDIT-C>=6 or PEth>=200	0	1: excellent/very good	2: ISS	2		1
1: female	42	3: good	0	0	0	938	-8	1	0	0	0	0	12	22	0	3: AUDIT-C>=6 or PEth>=200	0	1: excellent/very good	4: Rugazi	1		0
2: male	60	2: very good	1	0	0	399	-8	1	0	1	0	0	15	23	0	2: AUDIT-C pos <6, 50<=PEth<200	0	1: excellent/very good	2: ISS	2		1
2: male	39	3: good	0	0	0	506	-8	1	0	1	0	0	15	21	0	3: AUDIT-C>=6 or PEth>=200	0	1: excellent/very good	4: Rugazi	1		0
2: male	53	1: excellent	1	0	0	570	-8	1	0	1	1	0	11	24	0	3: AUDIT-C>=6 or PEth>=200	0	1: excellent/very good	2: ISS	2		1
1: female	24	2: very good	0	0	0	951	-8	1	0	0	0	0	15	22	0	2: AUDIT-C pos <6, 50<=PEth<200	0	1: excellent/very good	4: Rugazi	1		0
1: female	28	1: excellent	0	0	0	744	-8	1	0	0	1	0	14	20	0	3: AUDIT-C>=6 or PEth>=200	0	1: excellent/very good	3: Ruhoko	2		0
1: female	52	3: good	0	0	0	538	-8	1	0	0	0	1	15	20	0	2: AUDIT-C pos <6, 50<=PEth<200	0	1: excellent/very good	3: Ruhoko	1		0
1: female	40	2: very good	0	0	0	880	-8	1	0	1	0	0	11	22	0	1: AUDIT-C neg/PEth<50	0	1: excellent/very good	2: ISS	2		1
1: female	40	2: very good	0	0	0	529	-8	1	0	1	0	0	12	22	0	2: AUDIT-C pos <6, 50<=PEth<200	0	1: excellent/very good	4: Rugazi	1		0
2: male	39	3: good	1	1	30	408	-8	1	0	1	0	0	15	20	0	2: AUDIT-C pos <6, 50<=PEth<200	0	0: good/fair/poor/vpoor	1: MMC	1		0
1: female	45	4: fair	0	0	0	673	-8	1	0	0	0	1	15	11	0	3: AUDIT-C>=6 or PEth>=200	0	1: excellent/very good	4: Rugazi	2		0
2: male	46	2: very good	0	0	0	583	-8	1	0	0	0	0	15	25	0	3: AUDIT-C>=6 or PEth>=200	0	1: excellent/very good	1: MMC	1		0
2: male	35	1: excellent	0	0	0	448	-8	1	0	1	0	1		18.6667	0	3: AUDIT-C>=6 or PEth>=200	0	1: excellent/very good	3: Ruhoko	2		0
1: female	30	3: good	0	0	0	848			0	0	0	0	12	25		3: AUDIT-C>=6 or PEth>=200	0	0: good/fair/poor/vpoor	4: Rugazi	2		0
2: male	37	3: good	0	0	0	738	-8	1	0	1	0	0	15	23	0	1: AUDIT-C neg/PEth<50	0	1: excellent/very good	2: ISS	2		1
1: female	37	3: good	0	0	0	627	-8	1	0	0	0	0	9	25	0	.	0	1: excellent/very good	4: Rugazi	1		0
2: male	44	1: excellent	1	1	20	734	-8	1	0	1	0	0	12		0	3: AUDIT-C>=6 or PEth>=200	0	1: excellent/very good	3: Ruhoko	2		0
2: male	58	3: good	1	0	0	689	-8	1	0	1	0	0	15	17	0	3: AUDIT-C>=6 or PEth>=200	0	1: excellent/very good	1: MMC	2		0
2: male	27	2: very good	1	1	30	718	-8	1	0	1	0	0	9	20	0	2: AUDIT-C pos <6, 50<=PEth<200	0	1: excellent/very good	2: ISS	2		0
2: male	59	2: very good	0	0	0	477	-8	1	0	1	0	0	15	20	0	1: AUDIT-C neg/PEth<50	1	0: good/fair/poor/vpoor	2: ISS	1		1
2: male	57	3: good	1	1	30	802	-8	1	0	0	0	0	15	17	0	2: AUDIT-C pos <6, 50<=PEth<200	0	1: excellent/very good	4: Rugazi	2		0
1: female	29	1: excellent	0	0	0	929	-8	1	0	1	1	0	15	20	0	1: AUDIT-C neg/PEth<50	0	1: excellent/very good	3: Ruhoko	2		0
1: female	51	3: good	0	0	0	1056	-8	1	0	0	1	1	15	22	0	1: AUDIT-C neg/PEth<50	0	0: good/fair/poor/vpoor	2: ISS	2		1
2: male	37	3: good	1	1	30	1146	-8	1	0	1	0	0	15	28	0	2: AUDIT-C pos <6, 50<=PEth<200	1	1: excellent/very good	2: ISS	2		1
1: female	28	3: good	0	0	0	1224	-8	1	0	1	0	0	15	18	0	2: AUDIT-C pos <6, 50<=PEth<200	0	0: good/fair/poor/vpoor	2: ISS	2		1
2: male	44	2: very good	1	0	0	525	-8	1	0	1	0	0	15	24	0	3: AUDIT-C>=6 or PEth>=200	0	1: excellent/very good	1: MMC	1		0
2: male	42	1: excellent	1	1	30	803	-8	1	0	1	0	0	15	18.6667	0	2: AUDIT-C pos <6, 50<=PEth<200	0	1: excellent/very good	3: Ruhoko	2		0
1: female	32	2: very good	0	0	0	725	-8	1	0	0	0	0	15	26	0	3: AUDIT-C>=6 or PEth>=200	0	1: excellent/very good	1: MMC	2		0
1: female	36	3: good	0	0	0	371	-8	1	0	1	0	1	15	21	0	2: AUDIT-C pos <6, 50<=PEth<200	0	1: excellent/very good	4: Rugazi	1		0
1: female	30	3: good	0	0	0	1023	-8	1	0	0	0	0	15	17	0	3: AUDIT-C>=6 or PEth>=200	0	0: good/fair/poor/vpoor	2: ISS	2		1
1: female	26	2: very good	0	0	0	730	-8	1	0	1	0	0	14	16	0	2: AUDIT-C pos <6, 50<=PEth<200	0	1: excellent/very good	2: ISS	2		0
1: female	33	3: good	0	0	0	800	-8	1	0	1	0	0	15	25	0	1: AUDIT-C neg/PEth<50	0	1: excellent/very good	2: ISS	2		1
2: male	35	4: fair	0	0	0	1072	-8	1	0	1	1	0	15	16	0	3: AUDIT-C>=6 or PEth>=200	0	1: excellent/very good	1: MMC	2		0
2: male	30	3: good	1	1	30	965	-8	1	0	1	0	0	15	24	0	3: AUDIT-C>=6 or PEth>=200	0	1: excellent/very good	1: MMC	1		0
2: male	34	2: very good	0	0	0	822	-8	1	0	1	0	1	14	21	0	3: AUDIT-C>=6 or PEth>=200	0	1: excellent/very good	2: ISS	1		0
1: female	39	2: very good	0	0	0	799	-8	1	0	1	0	0	15	26	0	1: AUDIT-C neg/PEth<50	0	1: excellent/very good	2: ISS	2		1
2: male	38	2: very good	0	0	0	779	-8	1	0	1	0	0	15	24	0	3: AUDIT-C>=6 or PEth>=200	0	1: excellent/very good	1: MMC	1		0
1: female	28	2: very good	0	0	0	835	-8	1	0	1	0	0	15	18	0	3: AUDIT-C>=6 or PEth>=200	0	1: excellent/very good	2: ISS	2		1
2: male	46	2: very good	0	0	0	492	-8	1	0	1	0	0	9	27	0	3: AUDIT-C>=6 or PEth>=200	0	1: excellent/very good	4: Rugazi	1		0
1: female	42	2: very good	0	0	0	792	-8	1	0	1	0	0	15	25	0	3: AUDIT-C>=6 or PEth>=200	0	1: excellent/very good	1: MMC	2		0
2: male	40	1: excellent	0	0	0	411	-8	1	0	0	1	0	5	14	0	3: AUDIT-C>=6 or PEth>=200	0	1: excellent/very good	3: Ruhoko	1		0
2: male	58	3: good	0	0	0	425	-8	1	0	1	1	0	8	25	0	2: AUDIT-C pos <6, 50<=PEth<200	0	1: excellent/very good	2: ISS	2		1
2: male	40	2: very good	1	0	0	380	-8	1	0	1	1	0	15	22	0	3: AUDIT-C>=6 or PEth>=200	0	1: excellent/very good	1: MMC	1		0
1: female	32	4: fair	0	0	0	374	-8	1	0	1	0	0	11	19	0	1: AUDIT-C neg/PEth<50	1	1: excellent/very good	2: ISS	2		1
2: male	36	4: fair	0	0	0	542	-8	1	0	1	0	0	3	15	0	3: AUDIT-C>=6 or PEth>=200	0	1: excellent/very good	4: Rugazi	2		0
2: male	49	2: very good	0	0	0	985	-8	1	0	1	1	0	15	21	0	3: AUDIT-C>=6 or PEth>=200	0	1: excellent/very good	4: Rugazi	1		0
1: female	45	4: fair	0	0	0	632	-8	1	0	0	0	1	11	16	0	3: AUDIT-C>=6 or PEth>=200	0	0: good/fair/poor/vpoor	2: ISS	2		1
1: female	46	3: good	0	0	0	1393	-8	1	0	0	0	0	15	21	0	3: AUDIT-C>=6 or PEth>=200	0	1: excellent/very good	1: MMC	2		0
1: female	36	2: very good	0	0	0	510	-8	1	0	0	0	0	12	19	0	1: AUDIT-C neg/PEth<50	1	1: excellent/very good	2: ISS	2		1
2: male	67	3: good	0	0	0	828	-8	1	0	1	0	0	9	24	0	3: AUDIT-C>=6 or PEth>=200	0	1: excellent/very good	4: Rugazi	1		0
2: male	65	1: excellent	1	0	0	735	-8	1	0	1	1	0	14	26	0	3: AUDIT-C>=6 or PEth>=200	0	1: excellent/very good	4: Rugazi	2		0
1: female	31	3: good	0	0	0	541	-8	1	0	1	0	0	4	23	0	2: AUDIT-C pos <6, 50<=PEth<200	0	1: excellent/very good	4: Rugazi	1		0
2: male	32	3: good	1	1	30	688	-8	1	0	1	0	0	15	14	0	3: AUDIT-C>=6 or PEth>=200	0	1: excellent/very good	1: MMC	1		0
1: female	30	3: good	0	0	0	1387	-8	1	0	1	0	0	11	15	0	3: AUDIT-C>=6 or PEth>=200	0	1: excellent/very good	1: MMC	2		0
2: male	51	3: good	1	1	30	931	-8	1	0	1	0	0	15	24	0	3: AUDIT-C>=6 or PEth>=200	0	1: excellent/very good	1: MMC	1		0
2: male	48	2: very good	1	1	30	878	-8	1	0	0	0	0	3	26	0	3: AUDIT-C>=6 or PEth>=200	0	1: excellent/very good	4: Rugazi	2		0
1: female	32	3: good	0	0	0	621	-8	1	0	1	0	0	15	23	0	2: AUDIT-C pos <6, 50<=PEth<200	0	0: good/fair/poor/vpoor	2: ISS	2		1
1: female	60	1: excellent	1	0	0	749	-8	1	0	1	0	0	7	22	0	1: AUDIT-C neg/PEth<50	0	1: excellent/very good	2: ISS	1		1
1: female	32	5: poor	0	0	0	430	136	0	0	0	0	0	15	22	1	2: AUDIT-C pos <6, 50<=PEth<200	0	0: good/fair/poor/vpoor	4: Rugazi	3	2.13354	0
2: male	50	1: excellent	1	1	30	441	-8	1	0	1	0	0	11	22	0	3: AUDIT-C>=6 or PEth>=200	0	1: excellent/very good	2: ISS	2		1
2: male	53	2: very good	0	0	0	978	-8	1	0	1	1	0	15	18	0	3: AUDIT-C>=6 or PEth>=200	0	1: excellent/very good	2: ISS	2		1
2: male	30	1: excellent	0	0	0	496	-8	1	0	1	1	0	13	17.5	0	2: AUDIT-C pos <6, 50<=PEth<200	0	1: excellent/very good	3: Ruhoko	1		0
2: male	49	2: very good	0	0	0	475	-8	1	0	1	0	0	12	19	0	3: AUDIT-C>=6 or PEth>=200	0	1: excellent/very good	4: Rugazi	2		0
2: male	38	2: very good	1	1	30	1253	-8	1	0	1	0	0	15	17	0	3: AUDIT-C>=6 or PEth>=200	0	1: excellent/very good	1: MMC	1		0
2: male	35	3: good	0	0	0	436	-8	1	0	1	1	0	15	20	0	3: AUDIT-C>=6 or PEth>=200	0	1: excellent/very good	4: Rugazi	1		0
1: female	50	3: good	1	1	30	876	-8	1	0	0	0	0	15	21	0	3: AUDIT-C>=6 or PEth>=200	0	0: good/fair/poor/vpoor	4: Rugazi	1		0
2: male	55	2: very good	1	1	30	736	-8	1	0	1	0	0	9	19	0	3: AUDIT-C>=6 or PEth>=200	0	1: excellent/very good	3: Ruhoko	2		0
2: male	28	2: very good	1	0	0	649	-8	1	0	1	0	0	15	24	0	3: AUDIT-C>=6 or PEth>=200	0	1: excellent/very good	1: MMC	1		0
2: male	34	3: good	1	1	30	511	-8	1	0	1	0	0	11	22	0	3: AUDIT-C>=6 or PEth>=200	0	1: excellent/very good	2: ISS	2		1
2: male	61	3: good	1	1	0	439			0	1	1	0	11	19		3: AUDIT-C>=6 or PEth>=200	0	0: good/fair/poor/vpoor	1: MMC	2		0
1: female	60	4: fair	1	0	0	844	-8	1	0	0	0	0	7	22	0	2: AUDIT-C pos <6, 50<=PEth<200	0	0: good/fair/poor/vpoor	4: Rugazi	2		0
2: male	34	1: excellent	1	1	30	859	-8	1	0	0	0	1	3	17	0	3: AUDIT-C>=6 or PEth>=200	0	1: excellent/very good	4: Rugazi	2		0
1: female	28	2: very good	0	0	0	783	-8	1	0	1	0	0	11	22	0	3: AUDIT-C>=6 or PEth>=200	0	1: excellent/very good	2: ISS	2		1
2: male	38	2: very good	1	0	0	851	-8	1	0	1	0	1	15	25	0	3: AUDIT-C>=6 or PEth>=200	0	1: excellent/very good	1: MMC	1		0
1: female	53	2: very good	0	0	0	736	-8	1	0	0	0	1	15	14	0	3: AUDIT-C>=6 or PEth>=200	0	1: excellent/very good	1: MMC	1		0
2: male	42	3: good	0	0	0	428	-8	1	0	0	0	0	15	17	0	1: AUDIT-C neg/PEth<50	1	1: excellent/very good	2: ISS	2		1
1: female	48	3: good	1	0	0	533	-8	1	0	1	0	1	15	20	0	1: AUDIT-C neg/PEth<50	1	1: excellent/very good	2: ISS	1		1
1: female	43	3: good	0	0	0	902	-8	1	0	0	0	0	15	17	0	2: AUDIT-C pos <6, 50<=PEth<200	0	1: excellent/very good	4: Rugazi	2		0
1: female	41	3: good	0	0	0	944	-8	1	0	0	0	0	15	24	0	2: AUDIT-C pos <6, 50<=PEth<200	0	1: excellent/very good	2: ISS	2		1
2: male	38	3: good	0	0	0	778	-8	1	0	0	0	0	15	19	0	3: AUDIT-C>=6 or PEth>=200	0	1: excellent/very good	1: MMC	1		0
2: male	61	4: fair	1	0	0	399	-8	1	0	0	1	1	15	19	0	1: AUDIT-C neg/PEth<50	0	1: excellent/very good	2: ISS	1		1
2: male	32	4: fair	1	1	15	424	-8	1	0	0	0	1	13	11	0	2: AUDIT-C pos <6, 50<=PEth<200	0	1: excellent/very good	2: ISS	2		1
1: female	36	3: good	0	0	0	643	-8	1	0	0	0	0	15	20	0	2: AUDIT-C pos <6, 50<=PEth<200	0	0: good/fair/poor/vpoor	2: ISS	2		1
2: male	46	1: excellent	0	0	0	600	-8	1	0	1	0	0	15	23	0	3: AUDIT-C>=6 or PEth>=200	0	1: excellent/very good	2: ISS	2		1
1: female	40	1: excellent	0	0	0	603	-8	1	0	0	0	1	15	15	0	1: AUDIT-C neg/PEth<50	0	1: excellent/very good	2: ISS	1		1
2: male	44	3: good	0	0	0	1157	-8	1	0	0	0	0	15	17	0	3: AUDIT-C>=6 or PEth>=200	0	1: excellent/very good	1: MMC	1		0
2: male	38	3: good	0	0	0	504	-8	1	0	1	0	1	14	19	0	2: AUDIT-C pos <6, 50<=PEth<200	0	0: good/fair/poor/vpoor	2: ISS	2		1
1: female	24	3: good	1	0	0	468	-8	1	0	0	0	0	14	23	0	3: AUDIT-C>=6 or PEth>=200	0	1: excellent/very good	1: MMC	2		0
2: male	37	3: good	0	0	0	531	-8	1	0	1	0	0	12	23	0	3: AUDIT-C>=6 or PEth>=200	0	1: excellent/very good	4: Rugazi	2		0
2: male	33	2: very good	0	0	0	400	162	0	0	1	0	0	9	20	1	2: AUDIT-C pos <6, 50<=PEth<200	0	1: excellent/very good	2: ISS	3	2.20952	0
2: male	40	2: very good	0	0	0	707	-8	1	0	0	0	0	9	21	0	1: AUDIT-C neg/PEth<50	0	1: excellent/very good	4: Rugazi	2		0
2: male	28	1: excellent	0	0	0	483	421	0	0	1	0	0	6	19	1	3: AUDIT-C>=6 or PEth>=200	0	1: excellent/very good	3: Ruhoko	2	2.62428	0
1: female	25	3: good	0	0	0	1115	-8	1	0	1	0	0	15	16	0	1: AUDIT-C neg/PEth<50	0	1: excellent/very good	2: ISS	2		1
2: male	49	4: fair	0	0	0	782	-8	1	0	1	0	1	14	21	0	1: AUDIT-C neg/PEth<50	0	1: excellent/very good	2: ISS	2		1
2: male	37	2: very good	0	0	0	458	-8	1	0	0	1	0	15	19	0	3: AUDIT-C>=6 or PEth>=200	0	1: excellent/very good	2: ISS	1		1
2: male	37	1: excellent	0	0	0	750	-8	1	0	1	1	0	11	22	0	2: AUDIT-C pos <6, 50<=PEth<200	0	1: excellent/very good	2: ISS	2		1
1: female	50	3: good	0	0	0	503	-8	1	0	0	0	0	15	19	0	2: AUDIT-C pos <6, 50<=PEth<200	1	1: excellent/very good	2: ISS	1		1
2: male	41	3: good	1	1	30	825	-8	1	0	1	0	0	15	16	0	3: AUDIT-C>=6 or PEth>=200	0	0: good/fair/poor/vpoor	1: MMC	2		0
1: female	44	3: good	0	0	0	454	-8	1	0	1	0	0	15	19	0	2: AUDIT-C pos <6, 50<=PEth<200	0	0: good/fair/poor/vpoor	2: ISS	2		1
2: male	26	3: good	1	1	30	1292	-8	1	0	0	0	0	15	17	0	3: AUDIT-C>=6 or PEth>=200	0	1: excellent/very good	1: MMC	1		0
2: male	36	3: good	1	1	0	538	-8	1	0	1	0	0	15	20	0	3: AUDIT-C>=6 or PEth>=200	0	1: excellent/very good	3: Ruhoko	2		0
2: male	35	3: good	1	1	30	1136	-8	1	0	0	0	0	3	17	0	3: AUDIT-C>=6 or PEth>=200	0	0: good/fair/poor/vpoor	4: Rugazi	2		0
2: male	35	3: good	1	1	30	809	-8	1	0	1	1	0	15	20	0	3: AUDIT-C>=6 or PEth>=200	0	1: excellent/very good	1: MMC	2		0
2: male	44	2: very good	1	1	30	882	-8	1	0	1	0	0	13	13.4815	0	3: AUDIT-C>=6 or PEth>=200		1: excellent/very good	3: Ruhoko	2		0
1: female	35	4: fair	1	1	30	571	-8	1	0	1	0	0	12	22	0	3: AUDIT-C>=6 or PEth>=200	0	1: excellent/very good	4: Rugazi	1		0
2: male	33	2: very good	0	0	0	577	77	0	0	0	1	0	14	21	1	3: AUDIT-C>=6 or PEth>=200	0	1: excellent/very good	2: ISS	1	1.88649	0
2: male	52	3: good	1	1	30	535	-8	1	0	1	0	0	15	19	0	1: AUDIT-C neg/PEth<50	1	1: excellent/very good	2: ISS	2		1
2: male	56	4: fair	1	1	30	976	-8	1	0	0	0	0	3	20	0	3: AUDIT-C>=6 or PEth>=200	0	0: good/fair/poor/vpoor	4: Rugazi	2		0
1: female	60	2: very good	0	0	0	637	-8	1	0	0	0	0	14	22	0	1: AUDIT-C neg/PEth<50	1	1: excellent/very good	2: ISS	1		1
1: female	37	3: good	0	0	0	686	-8	1	0	1	0	0	15	20	0	3: AUDIT-C>=6 or PEth>=200	0	1: excellent/very good	2: ISS	1		1
2: male	39	3: good	0	0	0	442	-8	1	0	1	0	0	15	14	0	3: AUDIT-C>=6 or PEth>=200	0	1: excellent/very good	4: Rugazi	1		0
2: male	40	4: fair	1	0	0	699	-8	1	0	1	0	0	15	19	0	2: AUDIT-C pos <6, 50<=PEth<200	0	0: good/fair/poor/vpoor	1: MMC	1		0
1: female	21	2: very good	1	1	30	708	-8	1	0	0	0	0	15	20	0	3: AUDIT-C>=6 or PEth>=200	0	1: excellent/very good	4: Rugazi	1		0
1: female	21	2: very good	0	0	0	795	-8	1	0	1	0	1	15	23	0	2: AUDIT-C pos <6, 50<=PEth<200	0	1: excellent/very good	1: MMC	2		0
1: female	23	3: good	1	0	0	631	-8	1	0	0	0	1	15	16	0	3: AUDIT-C>=6 or PEth>=200	0	0: good/fair/poor/vpoor	1: MMC	2		0
2: male	32	3: good	0	0	0	632	-8	1	0	0	0	0	5	27	0	3: AUDIT-C>=6 or PEth>=200	0	1: excellent/very good	4: Rugazi	1		0
2: male	39	3: good	0	0	0	1083	-8	1	0	1	0	0	12	25	0	3: AUDIT-C>=6 or PEth>=200	0	1: excellent/very good	4: Rugazi	1		0
1: female	51	2: very good	0	0	0	879	-8	1	0	1	0	0	15	23	0	1: AUDIT-C neg/PEth<50	0	1: excellent/very good	2: ISS	2		1
1: female	37	2: very good	0	0	0	913	-8	1	0	0	0	0	15	25	0	2: AUDIT-C pos <6, 50<=PEth<200	0	1: excellent/very good	1: MMC	2		0
2: male	55	3: good	1	0	0	527	-8	1	0	1	0	0	15	24	0	1: AUDIT-C neg/PEth<50	0	1: excellent/very good	2: ISS	2		1
1: female	38	3: good	0	0	0	420	-8	1	0	0	0	0	12	27	0	3: AUDIT-C>=6 or PEth>=200	0	0: good/fair/poor/vpoor	4: Rugazi	2		0
1: female	41	2: very good	0	0	0	1293	-8	1	0	1	0	0	15	20	0	2: AUDIT-C pos <6, 50<=PEth<200	0	1: excellent/very good	2: ISS	1		0
2: male	41	2: very good	1	1	30	493	72	0	0	1	0	0	14	13	1	3: AUDIT-C>=6 or PEth>=200	0	1: excellent/very good	2: ISS	1	1.85733	0
2: male	45	2: very good	0	0	0	529	-8	1	0	1	0	0	15	25	0	3: AUDIT-C>=6 or PEth>=200	0	1: excellent/very good	1: MMC	1		0
2: male	32	2: very good	0	0	0	1354	-8	1	0	1	1	1	15	21	0	3: AUDIT-C>=6 or PEth>=200	0	0: good/fair/poor/vpoor	4: Rugazi	2		0
2: male	33	2: very good	0	0	0	401			0	0	0	1	15	22		3: AUDIT-C>=6 or PEth>=200	0	1: excellent/very good	1: MMC	2		0
1: female	52	3: good	0	0	0	864	-8	1	0	0	1	0	11	26	0	1: AUDIT-C neg/PEth<50	1	1: excellent/very good	2: ISS	2		1
1: female	32	2: very good	0	0	0	385	70	0	0	0	0	0	15	23	1	3: AUDIT-C>=6 or PEth>=200	0	1: excellent/very good	1: MMC	3	1.8451	0
2: male	31	2: very good	0	0	0	767	-8	1	0	1	1	0	15	24	0	2: AUDIT-C pos <6, 50<=PEth<200	0	1: excellent/very good	3: Ruhoko	2		0
2: male	46	3: good	1	0	0	620	-8	1	0	1	0	0	3	18	0	3: AUDIT-C>=6 or PEth>=200	0	1: excellent/very good	1: MMC	1		0
2: male	26	3: good	0	0	0	518	-8	1	0	0	0	0	8	21	0	3: AUDIT-C>=6 or PEth>=200	0	1: excellent/very good	4: Rugazi	2		0
2: male	42	3: good	0	0	0	516	-8	1	0	1	0	0	15	24	0	3: AUDIT-C>=6 or PEth>=200	0	1: excellent/very good	1: MMC	1		0
2: male	41	2: very good	0	0	0	986	168	0	0	1	0	0	3	25	1	3: AUDIT-C>=6 or PEth>=200	0	1: excellent/very good	4: Rugazi	1	2.22531	0
1: female	32	2: very good	0	0	0	866	-8	1	0	0	0	0	14	23	0	1: AUDIT-C neg/PEth<50	0	1: excellent/very good	2: ISS	2		1
2: male	48	4: fair	0	0	0	534	-8	1	0	1	0	1	15	17	0	3: AUDIT-C>=6 or PEth>=200	0	1: excellent/very good	1: MMC	2		0
1: female	45	3: good	0	0	0	692	-8	1	0	1	1	0	11	21	0	3: AUDIT-C>=6 or PEth>=200	0	1: excellent/very good	2: ISS	2		1
2: male	42	3: good	1	0	0	932	-8	1	0	0	0	0	15	18	0	3: AUDIT-C>=6 or PEth>=200	0	1: excellent/very good	2: ISS	1		1
1: female	27	3: good	0	0	0	678	-8	1	0	0	0	0	9	20	0	2: AUDIT-C pos <6, 50<=PEth<200	0	1: excellent/very good	2: ISS	2		0
1: female	39	3: good	0	0	0	538	-8	1	0	1	0	0	15	26	0	1: AUDIT-C neg/PEth<50	0	1: excellent/very good	2: ISS	2		1
2: male	48	3: good	0	0	0	565	-8	1	0	1	1	0	15	13	0	3: AUDIT-C>=6 or PEth>=200	0	1: excellent/very good	2: ISS	1		1
1: female	23	2: very good	0	0	0	893	-8	1	0	0	0	0	15	23	0	3: AUDIT-C>=6 or PEth>=200	0	1: excellent/very good	4: Rugazi	2		0
2: male	58	3: good	1	1	25	677	-8	1	0	1	0	0	15	24	0	3: AUDIT-C>=6 or PEth>=200	0	0: good/fair/poor/vpoor	1: MMC	2		0
1: female	42	2: very good	0	0	0	560	-8	1	0	1	1	0	15	22	0	1: AUDIT-C neg/PEth<50	0	1: excellent/very good	2: ISS	2		1
2: male	37	3: good	1	1	30	1031	-8	1	0	0	0	1	12	21	0	3: AUDIT-C>=6 or PEth>=200	0	1: excellent/very good	4: Rugazi	1		0
2: male	48	3: good	1	1	30	502	-8	1	0	1	0	0	15	15	0	3: AUDIT-C>=6 or PEth>=200	0	0: good/fair/poor/vpoor	1: MMC	1		0
2: male	39	3: good	1	1	30	529	-8	1	0	1	1	0	11	21	0	3: AUDIT-C>=6 or PEth>=200	0	1: excellent/very good	1: MMC	2		0
2: male	37	2: very good	0	0	0	1094	-8	1	0	1	1	0	9	13	0	.	0	1: excellent/very good	4: Rugazi	1		0
1: female	25	2: very good	0	0	0	792	-8	1	0	0	0	0	9	18	0	3: AUDIT-C>=6 or PEth>=200	0	0: good/fair/poor/vpoor	2: ISS	2		0
2: male	32	3: good	1	0	0	514	-8	1	0	0	0	1	10	17	0	3: AUDIT-C>=6 or PEth>=200	0	0: good/fair/poor/vpoor	2: ISS	2		1
1: female	24	1: excellent	0	0	0	575	-8	1	0	0	0	0	3	17	0	3: AUDIT-C>=6 or PEth>=200	0	1: excellent/very good	4: Rugazi	2		0
2: male	24	3: good	0	0	0	508	-8	1	0	1	1	0	11	19.7037	0	3: AUDIT-C>=6 or PEth>=200	0	0: good/fair/poor/vpoor	1: MMC	2		0
1: female	47	5: poor	1	0	0	787	-8	1	0	1	0	1	12	15	0	3: AUDIT-C>=6 or PEth>=200	0	0: good/fair/poor/vpoor	4: Rugazi	2		0
2: male	38	2: very good	1	1	30	861	-8	1	0	0	1	0	14	16.5926	0	3: AUDIT-C>=6 or PEth>=200	0	1: excellent/very good	3: Ruhoko	2		0
1: female	46	3: good	0	0	0	755	-8	1	0	0	0	0	11	17	0	1: AUDIT-C neg/PEth<50	1	1: excellent/very good	2: ISS	2		1
1: female	27	3: good	0	0	0	790	-8	1	0	0	1	0	4	18	0	1: AUDIT-C neg/PEth<50	0	1: excellent/very good	2: ISS	2		1
2: male	46	5: poor	1	1	30	1506	-8	1	0	1	0	0	15	14	0	3: AUDIT-C>=6 or PEth>=200	0	1: excellent/very good	4: Rugazi	2		0
2: male	55	3: good	1	0	0	376	-8	1	0	0	1	0	3	24	0	3: AUDIT-C>=6 or PEth>=200	0	1: excellent/very good	1: MMC	1		0
2: male	39	3: good	1	1	30	826	-8	1	0	1	0	0	15	17	0	3: AUDIT-C>=6 or PEth>=200	0	1: excellent/very good	4: Rugazi	1		0
2: male	61	3: good	0	0	0	751			0	1	1	0	15	25		1: AUDIT-C neg/PEth<50	1	1: excellent/very good	2: ISS	2		1
2: male	52	3: good	1	0	0	417	-8	1	0	1	0	0	15	19	0	3: AUDIT-C>=6 or PEth>=200	0	1: excellent/very good	1: MMC	1		0
2: male	36	2: very good	0	0	0	547	-8	1	0	0	0	0	15	19	0	3: AUDIT-C>=6 or PEth>=200	0	1: excellent/very good	2: ISS	1		0
1: female	35	2: very good	0	0	0	552	-8	1	0	1	0	0	15	19	0	1: AUDIT-C neg/PEth<50	1	1: excellent/very good	2: ISS	2		1
2: male	56	3: good	0	0	0	919	-8	1	0	1	0	0	11	23	0	2: AUDIT-C pos <6, 50<=PEth<200	0	1: excellent/very good	1: MMC	2		0
1: female	41	4: fair	0	0	0	775	-8	1	0	1	0	0	7	23	0	1: AUDIT-C neg/PEth<50	0	1: excellent/very good	2: ISS	2		1
2: male	59	3: good	1	1	30	638	-8	1	0	1	0	1	15	19	0	2: AUDIT-C pos <6, 50<=PEth<200	0	1: excellent/very good	2: ISS	2		1
2: male	37	3: good	1	1	30	537	-8	1	0	1	0	0	15	20	0	3: AUDIT-C>=6 or PEth>=200	0	1: excellent/very good	4: Rugazi	1		0
2: male	33	3: good	0	0	0	503	-8	1	0	1	0	0	6	20	0	2: AUDIT-C pos <6, 50<=PEth<200	0	1: excellent/very good	4: Rugazi	1		0
2: male	46	3: good	0	0	0	637	-8	1	0	1	0	0	15	21	0	3: AUDIT-C>=6 or PEth>=200	0	1: excellent/very good	3: Ruhoko	2		0
1: female	48	1: excellent	0	0	0	451	-8	1	0	0	1	0	15	18.6667	0	2: AUDIT-C pos <6, 50<=PEth<200	0	1: excellent/very good	3: Ruhoko	2		0
2: male	22	1: excellent	0	0	0	467	-8	1	0	1	0	1	14	20.7407	0	2: AUDIT-C pos <6, 50<=PEth<200	0	1: excellent/very good	3: Ruhoko	2		0
2: male	49	3: good	0	0	0	742	-8	1	0	0	1	0	3	21	0	3: AUDIT-C>=6 or PEth>=200	0	1: excellent/very good	4: Rugazi	1		0
1: female	32	2: very good	0	0	0	552	-8	1	0	0	0	0	11	19.7037	0	1: AUDIT-C neg/PEth<50	0	1: excellent/very good	3: Ruhoko	2		0
1: female	40	2: very good	0	0	0	479	-8	1	0	1	0	0	15	19	0	1: AUDIT-C neg/PEth<50	0	1: excellent/very good	2: ISS	2		1
2: male	58	3: good	1	1	30	534	55	0	0	1	0	0	3	15	1	3: AUDIT-C>=6 or PEth>=200	0	0: good/fair/poor/vpoor	4: Rugazi	1	1.74036	0
1: female	49	3: good	0	0	0	870	-8	1	0	1	0	1	15	18	0	1: AUDIT-C neg/PEth<50	0	1: excellent/very good	2: ISS	2		1
2: male	47	3: good	1	1	4	744	-8	1	0	1	0	0	15	21	0	3: AUDIT-C>=6 or PEth>=200	0	1: excellent/very good	4: Rugazi	2		0
2: male	48	2: very good	0	0	0	594	12000	0	0	1	0	0	12	21	1	3: AUDIT-C>=6 or PEth>=200	0	1: excellent/very good	4: Rugazi	3	4.07918	0
1: female	42	3: good	0	0	0	579	-8	1	0	0	0	0	15	18	0	1: AUDIT-C neg/PEth<50	0	0: good/fair/poor/vpoor	2: ISS	1		1
1: female	57	3: good	0	0	0	506	-8	1	0	0	0	1	15	24	0	1: AUDIT-C neg/PEth<50	1	1: excellent/very good	2: ISS	2		1
2: male	40	3: good	1	0	0	860	-8	1	0	1	0	0	15	18	0	3: AUDIT-C>=6 or PEth>=200	0	1: excellent/very good	1: MMC	2		0
1: female	48	1: excellent	1	1	30	772	-8	1	0	1	0	0	15	15.5556	0	3: AUDIT-C>=6 or PEth>=200	0	1: excellent/very good	4: Rugazi	2		0
1: female	37	3: good	0	0	0	717	-8	1	0	0	0	1	6	15	0	3: AUDIT-C>=6 or PEth>=200	0	0: good/fair/poor/vpoor	4: Rugazi	2		0
2: male	29	2: very good	0	0	0	679	-8	1	0	0	0	0	15	27	0	2: AUDIT-C pos <6, 50<=PEth<200	0	1: excellent/very good	1: MMC	1		0
1: female	40	2: very good	0	0	0	1069	-8	1	0	0	0	0	15	19	0	1: AUDIT-C neg/PEth<50	0	1: excellent/very good	2: ISS	2		1
2: male	47	3: good	0	0	0	448	-8	1	0	1	0	1	3	14	0	3: AUDIT-C>=6 or PEth>=200	0	1: excellent/very good	3: Ruhoko	2		0
1: female	49	2: very good	0	0	0	514	-8	1	0	0	1	0	15	19	0	1: AUDIT-C neg/PEth<50	0	1: excellent/very good	2: ISS	1		1
2: male	31	2: very good	1	1	30	394	-8	1	0	0	0	0	9	17	0	3: AUDIT-C>=6 or PEth>=200	0	1: excellent/very good	2: ISS	3		0
2: male	38	2: very good	1	1	30	363	-8	1	0	1	0	1	11	22	0	2: AUDIT-C pos <6, 50<=PEth<200	0	1: excellent/very good	2: ISS	2		0
1: female	35	1: excellent	0	0	0	617	-8	1	0	1	0	0	15	23.6923	0	2: AUDIT-C pos <6, 50<=PEth<200	0	1: excellent/very good	3: Ruhoko	2		0
2: male	34	2: very good	0	0	0	814	-8	1	0	1	1	0	15	25	0	3: AUDIT-C>=6 or PEth>=200	0	1: excellent/very good	1: MMC	2		0
1: female	23	3: good	0	0	0	627	-8	1	0	0	0	0	15	20	0	3: AUDIT-C>=6 or PEth>=200	0	0: good/fair/poor/vpoor	1: MMC	1		0
1: female	44	4: fair	1	0	0	537	-8	1	0	1	0	0	15	19	0	3: AUDIT-C>=6 or PEth>=200	0	1: excellent/very good	1: MMC	2		0
2: male	58	1: excellent	0	0	0	511	-8	1	0	0	0	0	9	20	0	3: AUDIT-C>=6 or PEth>=200	0	1: excellent/very good	4: Rugazi	2		0
2: male	47	2: very good	0	0	0	405	-8	1	0	1	0	0	11	18	0	3: AUDIT-C>=6 or PEth>=200	0	1: excellent/very good	2: ISS	1		0
2: male	26	3: good	0	0	0	929	9460	0	0	0	0	0	15	14	1	3: AUDIT-C>=6 or PEth>=200	0	1: excellent/very good	1: MMC	2	3.97589	0
2: male	53	2: very good	0	0	0	531	-8	1	0	1	1	1	11	25	0	3: AUDIT-C>=6 or PEth>=200	0	0: good/fair/poor/vpoor	1: MMC	2		0
1: female	38	2: very good	1	0	0	640	-8	1	0	0	0	0	15	18	0	1: AUDIT-C neg/PEth<50	1	1: excellent/very good	2: ISS	2		1
2: male	29	4: fair	0	0	0	650			0	1	0	0	15	20		1: AUDIT-C neg/PEth<50	1	0: good/fair/poor/vpoor	2: ISS	2		1
2: male	41	2: very good	1	0	0	607	-8	1	0	1	0	0	9	18	0	3: AUDIT-C>=6 or PEth>=200	0	1: excellent/very good	3: Ruhoko	1		0
2: male	52	2: very good	1	0	0	512	-8	1	0	0	0	1	7	14	0	3: AUDIT-C>=6 or PEth>=200	0	1: excellent/very good	4: Rugazi	2		0
1: female	52	2: very good	0	0	0	1278	-8	1	0	1	1	0	15	23	0	1: AUDIT-C neg/PEth<50	0	1: excellent/very good	2: ISS	2		1
2: male	35	2: very good	0	0	0	392	-8	1	0	0	0	1	9	23	0	3: AUDIT-C>=6 or PEth>=200	0	0: good/fair/poor/vpoor	2: ISS	1		0
1: female	23	3: good	0	0	0	737	-8	1	0	1	0	1	15	15	0	1: AUDIT-C neg/PEth<50	0	0: good/fair/poor/vpoor	2: ISS	2		1
2: male	56	2: very good	1	1	30	804	-8	1	0	1	0	0	14	17	0	3: AUDIT-C>=6 or PEth>=200	0	1: excellent/very good	2: ISS	1		0
2: male	30	2: very good	0	0	0	943	-8	1	0	1	0	0	15	17	0	2: AUDIT-C pos <6, 50<=PEth<200	0	1: excellent/very good	1: MMC	1		0
1: female	50	2: very good	0	0	0	537	-8	1	0	0	1	0	9	19	0	3: AUDIT-C>=6 or PEth>=200	0	1: excellent/very good	2: ISS	1		0
1: female	46	2: very good	0	0	0	531	-8	1	0	1	0	0	3	17	0	2: AUDIT-C pos <6, 50<=PEth<200	0	1: excellent/very good	4: Rugazi	1		0
2: male	30	1: excellent	0	0	0	787	-8	1	0	0	1	0	15	19	0	3: AUDIT-C>=6 or PEth>=200	0	1: excellent/very good	3: Ruhoko	2		0
1: female	64	2: very good	1	1	8	997	-8	1	0	0	0	1	12	18	0	3: AUDIT-C>=6 or PEth>=200	0	1: excellent/very good	4: Rugazi	2		0
1: female	32	3: good	0	0	0	1120	59	0	0	0	1	0	15	22	1	3: AUDIT-C>=6 or PEth>=200	0	0: good/fair/poor/vpoor	1: MMC	2	1.77085	0
2: male	37	1: excellent	0	0	0	459	-8	1	0	1	0	1	3	14	0	3: AUDIT-C>=6 or PEth>=200	0	0: good/fair/poor/vpoor	4: Rugazi	2		0
1: female	50	3: good	0	0	0	520	-8	1	0	0	0	0	15	19	0	2: AUDIT-C pos <6, 50<=PEth<200	0	1: excellent/very good	2: ISS	1		1
1: female	29	3: good	0	0	0	1185	-8	1	0	1	0	1	9	24	0	3: AUDIT-C>=6 or PEth>=200	0	1: excellent/very good	2: ISS	2		0
2: male	46	3: good	0	0	0	724	-8	1	0	1	1	0	15	23	0	2: AUDIT-C pos <6, 50<=PEth<200	0	0: good/fair/poor/vpoor	2: ISS	1		1
1: female	35	3: good	0	0	0	891	-8	1	0	1	0	0	15	21	0	1: AUDIT-C neg/PEth<50	1	1: excellent/very good	2: ISS	2		1
2: male	32	2: very good	0	0	0	907	11800	0	0	1	0	0	15	26	1	3: AUDIT-C>=6 or PEth>=200	0	1: excellent/very good	1: MMC	1	4.07188	0
2: male	38	3: good	1	0	0	542	-8	1	0	1	1	0	15	21	0	3: AUDIT-C>=6 or PEth>=200	0	0: good/fair/poor/vpoor	2: ISS	1		0
2: male	48	2: very good	1	0	0	616	-8	1	0	1	0	0	15	21	0	3: AUDIT-C>=6 or PEth>=200	0	1: excellent/very good	1: MMC	1		0
1: female	39	4: fair	0	0	0	785	-8	1	0	1	0	0	15	21	0	1: AUDIT-C neg/PEth<50	0	1: excellent/very good	2: ISS	2		1
1: female	28	2: very good	0	0	0	505	-8	1	0	1	0	0	9	9	0	2: AUDIT-C pos <6, 50<=PEth<200	0	1: excellent/very good	2: ISS	3		0
1: female	40	3: good	0	0	0	490	-8	1	0	1	1	0	11	21	0	1: AUDIT-C neg/PEth<50	1	1: excellent/very good	2: ISS	2		1
1: female	38	2: very good	0	0	0	935	-8	1	0	0	0	0	14	20	0	1: AUDIT-C neg/PEth<50	0	1: excellent/very good	2: ISS	2		1
2: male	40	1: excellent	0	0	0	425	-8	1	0	1	1	0	15	18	0	3: AUDIT-C>=6 or PEth>=200	0	1: excellent/very good	2: ISS	2		1
2: male	50	2: very good	0	0	0	475	-8	1	0	1	0	0	15	21	0	3: AUDIT-C>=6 or PEth>=200	0	1: excellent/very good	4: Rugazi	1		0
2: male	39	3: good	1	1	13	455	-8	1	0	1	0	0	15	21	0	3: AUDIT-C>=6 or PEth>=200	0	1: excellent/very good	4: Rugazi	1		0
2: male	47	2: very good	0	0	0	366	-8	1	0	1	0	0	10	20	0	3: AUDIT-C>=6 or PEth>=200	0	1: excellent/very good	2: ISS	2		0
2: male	36	2: very good	0	0	0	603	-8	1	0	1	0	0	10	20	0	3: AUDIT-C>=6 or PEth>=200	0	1: excellent/very good	2: ISS	1		0
2: male	31	3: good	0	0	0	559			0	0	0	1	11	16		3: AUDIT-C>=6 or PEth>=200	0	1: excellent/very good	2: ISS	2		1
2: male	38	4: fair	1	1	30	549	1500	0	0	1	0	0	14	20	1	3: AUDIT-C>=6 or PEth>=200	0	1: excellent/very good	2: ISS	2	3.17609	1
2: male	28	1: excellent	0	0	0	793	-8	1	0	1	0	0	15	22	0	3: AUDIT-C>=6 or PEth>=200	0	1: excellent/very good	4: Rugazi	1		0
2: male	42	2: very good	1	1	30	648	-8	1	0	1	1	0	15	20	0	3: AUDIT-C>=6 or PEth>=200	0	1: excellent/very good	2: ISS	2		1
2: male	35	2: very good	0	0	0	910	-8	1	0	1	1	0	15	23	0	3: AUDIT-C>=6 or PEth>=200	0	1: excellent/very good	1: MMC	1		0
2: male	39	3: good	0	0	0	547	-8	1	0	1	1	0	11	17	0	3: AUDIT-C>=6 or PEth>=200	0	0: good/fair/poor/vpoor	1: MMC	2		0
1: female	42	3: good	0	0	0	466	-8	1	0	1	0	0	12	20	0	3: AUDIT-C>=6 or PEth>=200	0	1: excellent/very good	4: Rugazi	2		0
2: male	40	1: excellent	0	0	0	456	-8	1	0	1	1	0	14	14	0	3: AUDIT-C>=6 or PEth>=200	0	1: excellent/very good	3: Ruhoko	2		0
2: male	43	3: good	1	1	30	786	-8	1	0	0	0	0	15	19	0	3: AUDIT-C>=6 or PEth>=200	0	1: excellent/very good	1: MMC	2		0
2: male	31	2: very good	0	0	0	913	105	0	0	0	1	0	15	20	1	3: AUDIT-C>=6 or PEth>=200	0	1: excellent/very good	1: MMC	1	2.02119	0
2: male	32	2: very good	1	1	30	1123	-8	1	0	1	0	0	11	24	0	3: AUDIT-C>=6 or PEth>=200	0	1: excellent/very good	2: ISS	2		1
2: male	40	1: excellent	1	1	30	750	-8	1	0	1	1	0	15	21	0	3: AUDIT-C>=6 or PEth>=200	0	1: excellent/very good	1: MMC	2		0
2: male	28	2: very good	0	0	0	445	-8	1	0	0	0	1	15	16	0	3: AUDIT-C>=6 or PEth>=200	0	1: excellent/very good	1: MMC	2		0
2: male	40	3: good	0	0	0	920	-8	1	0	0	0	0	3	27	0	3: AUDIT-C>=6 or PEth>=200	0	1: excellent/very good	4: Rugazi	1		0
2: male	27	4: fair	1	1	30	561	105000	0	0	0	0	0	3	20	1	3: AUDIT-C>=6 or PEth>=200	0	0: good/fair/poor/vpoor	4: Rugazi	1	5.02119	0
2: male	62	2: very good	1	0	0	370	-8	1	0	1	1	0	15	26	0	3: AUDIT-C>=6 or PEth>=200	0	1: excellent/very good	1: MMC	1		0
1: female	46	2: very good	0	0	0	473	-8	1	0	0	0	0	9	18	0	3: AUDIT-C>=6 or PEth>=200	0	1: excellent/very good	2: ISS	2		0
2: male	46	3: good	1	1	30	492	-8	1	0	0	0	1	15	14	0	3: AUDIT-C>=6 or PEth>=200	0	1: excellent/very good	2: ISS	1		1
2: male	29	2: very good	1	1	10	401	-8	1	0	0	0	0	3	16	0	3: AUDIT-C>=6 or PEth>=200	0	1: excellent/very good	4: Rugazi	1		0
2: male	42	4: fair	1	1	30	824	-8	1	0	1	0	1	15	18	0	3: AUDIT-C>=6 or PEth>=200	0	1: excellent/very good	4: Rugazi	1		0
2: male	42	2: very good	1	1	30	663	-8	1	0	1	0	0	14	17	0	3: AUDIT-C>=6 or PEth>=200	0	1: excellent/very good	2: ISS	1		0
1: female	57	3: good	1	1	4	448	-8	1	0	0	0	0	15	22	0	1: AUDIT-C neg/PEth<50	1	1: excellent/very good	2: ISS	2		1
1: female	29	2: very good	0	0	0	699	-8	1	0	1	1	0	15	14	0	1: AUDIT-C neg/PEth<50	0	1: excellent/very good	2: ISS	2		1
2: male	30	2: very good	0	0	0	385	-8	1	0	0	0	0	15	19	0	3: AUDIT-C>=6 or PEth>=200	0	0: good/fair/poor/vpoor	1: MMC	2		0
1: female	58	2: very good	1	0	0	793	-8	1	0	0	0	0	15	22	0	1: AUDIT-C neg/PEth<50	1	1: excellent/very good	2: ISS	2		1
2: male	45	3: good	0	0	0	398	-8	1	0	1	0	0	15	22	0	3: AUDIT-C>=6 or PEth>=200	0	1: excellent/very good	4: Rugazi	1		0
1: female	40	4: fair	0	0	0	584	-8	1	0	1	0	0	15	22	0	1: AUDIT-C neg/PEth<50	0	0: good/fair/poor/vpoor	2: ISS	2		1
1: female	42	2: very good	0	0	0	948	-8	1	0	0	0	0	15	23	0	2: AUDIT-C pos <6, 50<=PEth<200	0	1: excellent/very good	1: MMC	1		0
2: male	45	3: good	0	0	0	493	-8	1	0	1	0	0	15	18	0	2: AUDIT-C pos <6, 50<=PEth<200	0	1: excellent/very good	3: Ruhoko	1		0
2: male	43	3: good	1	1	30	786	-8	1	0	1	0	0	11	14	0	3: AUDIT-C>=6 or PEth>=200	0	0: good/fair/poor/vpoor	1: MMC	2		0
2: male	25	1: excellent	0	0	0	750	-8	1	0	0	0	1	8	15.68	0	3: AUDIT-C>=6 or PEth>=200	0	1: excellent/very good	3: Ruhoko	2		0
2: male	48	1: excellent	1	0	0	1052	-8	1	0	1	0	0	15	20	0	2: AUDIT-C pos <6, 50<=PEth<200	0	1: excellent/very good	2: ISS	1		1
2: male	48	2: very good	1	1	30	598	-8	1	0	1	1	0	14	15	0	3: AUDIT-C>=6 or PEth>=200	0	1: excellent/very good	2: ISS	1		0
2: male	50	3: good	0	0	0	429	-8	1	0	1	1	0	6	23	0	3: AUDIT-C>=6 or PEth>=200	0	1: excellent/very good	4: Rugazi	1		0
2: male	37	4: fair	1	1	30	866	-8	1	0	0	1	0	15	22	0	1: AUDIT-C neg/PEth<50	0	1: excellent/very good	2: ISS	2		1
1: female	30	3: good	0	0	0	603	-8	1	0	0	0	0	15	8	0	2: AUDIT-C pos <6, 50<=PEth<200	0	0: good/fair/poor/vpoor	3: Ruhoko	2		0
1: female	26	2: very good	0	0	0	808	-8	1	0	0	0	0	15	19	0	3: AUDIT-C>=6 or PEth>=200	0	0: good/fair/poor/vpoor	1: MMC	2		0
1: female	35	2: very good	1	0	0	549	-8	1	0	0	0	0	15	20	0	3: AUDIT-C>=6 or PEth>=200	0	1: excellent/very good	1: MMC	2		0
2: male	50	2: very good	0	0	0	483	-8	1	0	1	1	0	9	22	0	2: AUDIT-C pos <6, 50<=PEth<200	0	0: good/fair/poor/vpoor	2: ISS	1		0
1: female	49	3: good	0	0	0	631			0	1	1	0	11	21		1: AUDIT-C neg/PEth<50	0	1: excellent/very good	2: ISS	2		1
2: male	38	3: good	0	0	0	467	-8	1	0	1	0	0	15	20	0	3: AUDIT-C>=6 or PEth>=200	0	1: excellent/very good	1: MMC	1		0
2: male	50	2: very good	1	0	0	608	-8	1	0	1	1	0	15	24	0	3: AUDIT-C>=6 or PEth>=200	0	1: excellent/very good	1: MMC	1		0
1: female	52	1: excellent	0	0	0	953	-8	1	0	1	0	0	15	17.6296	0	3: AUDIT-C>=6 or PEth>=200	0	1: excellent/very good	3: Ruhoko	1		0
2: male	42	1: excellent	1	0	0	359	-8	1	0	1	0	0	15	17	0	1: AUDIT-C neg/PEth<50	0	1: excellent/very good	2: ISS	2		1
2: male	37	2: very good	1	1	30	703	-8	1	0	1	1	0	10	20	0	3: AUDIT-C>=6 or PEth>=200	0	1: excellent/very good	3: Ruhoko	2		0
2: male	43	2: very good	0	0	0	813	-8	1	0	1	1	1	7	14	0	3: AUDIT-C>=6 or PEth>=200	0	1: excellent/very good	3: Ruhoko	2		0
1: female	62	3: good	0	0	0	740	-8	1	0	1	0	0	15	18	0	1: AUDIT-C neg/PEth<50	0	0: good/fair/poor/vpoor	2: ISS	3		1
2: male	45	2: very good	1	1	30	704	-8	1	0	1	0	0	9	20	0	2: AUDIT-C pos <6, 50<=PEth<200	0	1: excellent/very good	2: ISS	1		0
1: female	39	3: good	0	0	0	531	-8	1	0	0	0	0	14	21	0	1: AUDIT-C neg/PEth<50	1	0: good/fair/poor/vpoor	2: ISS	2		1
2: male	41	1: excellent	1	0	0	722	-8	1	0	0	0	0	15	21	0	1: AUDIT-C neg/PEth<50	0	1: excellent/very good	2: ISS	2		1
2: male	25	1: excellent	0	0	0	605	-8	1	0	1	0	0	15	17	0	3: AUDIT-C>=6 or PEth>=200	0	0: good/fair/poor/vpoor	2: ISS	2		1
2: male	40	3: good	1	1	5	679	-8	1	0	1	0	0	6	24	0	3: AUDIT-C>=6 or PEth>=200	0	1: excellent/very good	4: Rugazi	2		0
2: male	57	2: very good	1	0	0	476	-8	1	0	1	1	1	15	15	0	3: AUDIT-C>=6 or PEth>=200	0	0: good/fair/poor/vpoor	1: MMC	2		0
2: male	32	3: good	0	0	0	625	-8	1	0	1	0	1	15	14	0	3: AUDIT-C>=6 or PEth>=200	0	1: excellent/very good	1: MMC	2		0
2: male	38	4: fair	1	1	30	475	-8	1	0	0	0	1	14	22	0	3: AUDIT-C>=6 or PEth>=200	0	1: excellent/very good	2: ISS	2		1
2: male	53	2: very good	1	1	30	579	-8	1	0	1	0	0	15	18	0	3: AUDIT-C>=6 or PEth>=200	0	1: excellent/very good	2: ISS	1		0
2: male	39	2: very good	1	1	30	738	-8	1	0	1	0	1	15	21	0	3: AUDIT-C>=6 or PEth>=200	0	1: excellent/very good	1: MMC	1		0
2: male	59	3: good	1	0	0	482	-8	1	0	1	0	0	14	23	0	3: AUDIT-C>=6 or PEth>=200	0	0: good/fair/poor/vpoor	2: ISS	3		1
2: male	49	3: good	0	0	0	731	-8	1	0	1	1	0	15	22	0	2: AUDIT-C pos <6, 50<=PEth<200	0	1: excellent/very good	2: ISS	2		1
2: male	31	2: very good	0	0	0	508	-8	1	0	1	0	0	15	18	0	3: AUDIT-C>=6 or PEth>=200	0	1: excellent/very good	2: ISS	2		1
1: female	44	3: good	0	0	0	1042			0	0	0	0	12	24		3: AUDIT-C>=6 or PEth>=200	0	0: good/fair/poor/vpoor	4: Rugazi	2		0
1: female	43	3: good	0	0	0	624	-8	1	0	1	0	0	3	12	0	3: AUDIT-C>=6 or PEth>=200	0	1: excellent/very good	4: Rugazi	2		0
2: male	27	2: very good	0	0	0	618	-8	1	0	1	1	0	13	16	0	3: AUDIT-C>=6 or PEth>=200	0	1: excellent/very good	2: ISS	2		0
1: female	44	2: very good	1	1	30	640	-8	1	0	1	0	0	15	17	0	3: AUDIT-C>=6 or PEth>=200	0	1: excellent/very good	4: Rugazi	2		0
2: male	29	2: very good	0	0	0	421	-8	1	0	0	0	1	11	15.68	0	3: AUDIT-C>=6 or PEth>=200	0	1: excellent/very good	3: Ruhoko	2		0
2: male	49	3: good	1	0	0	771	-8	1	0	1	1	0	15	20	0	3: AUDIT-C>=6 or PEth>=200	0	1: excellent/very good	1: MMC	1		0
2: male	34	3: good	1	0	0	887	-8	1	0	1	1	0	11	16	0	3: AUDIT-C>=6 or PEth>=200	0	0: good/fair/poor/vpoor	2: ISS	2		1
1: female	48	2: very good	1	1	30	871	-8	1	0	0	0	0	12	23	0	2: AUDIT-C pos <6, 50<=PEth<200	0	1: excellent/very good	4: Rugazi	1		0
1: female	37	4: fair	0	0	0	380	-8	1	0	0	0	1	15	16	0	2: AUDIT-C pos <6, 50<=PEth<200	0	1: excellent/very good	3: Ruhoko	2		0
2: male	46	2: very good	1	0	0	888	-8	1	0	1	0	0	15	25	0	3: AUDIT-C>=6 or PEth>=200	0	1: excellent/very good	1: MMC	1		0
2: male	40	2: very good	1	1	30	518	-8	1	0	1	0	0	15	19	0	3: AUDIT-C>=6 or PEth>=200	0	1: excellent/very good	4: Rugazi	2		0
2: male	53	3: good	0	0	0	632	-8	1	0	1	0	0	13	16	0	3: AUDIT-C>=6 or PEth>=200	0	1: excellent/very good	2: ISS	2		1
2: male	31	2: very good	0	0	0	742	-8	1	0	1	0	0	3	15	0	3: AUDIT-C>=6 or PEth>=200	0	1: excellent/very good	2: ISS	1		1
1: female	32	2: very good	0	0	0	580	-8	1	0	0	0	0	15	20	0	3: AUDIT-C>=6 or PEth>=200	0	0: good/fair/poor/vpoor	2: ISS	2		1
2: male	44	3: good	0	0	0	870	-8	1	0	1	1	0	15	20	0	2: AUDIT-C pos <6, 50<=PEth<200	0	1: excellent/very good	2: ISS	1		1
1: female	24	3: good	0	0	0	427	-8	1	0	1	0	1	15	19	0	3: AUDIT-C>=6 or PEth>=200	0	0: good/fair/poor/vpoor	1: MMC	2		0
1: female	30	1: excellent	0	0	0	495	-8	1	0	0	0	1	3	15.2727	0	2: AUDIT-C pos <6, 50<=PEth<200	0	1: excellent/very good	3: Ruhoko	2		0
2: male	44	3: good	0	0	0	571	-8	1	0	1	0	0	15	25	0	3: AUDIT-C>=6 or PEth>=200	0	1: excellent/very good	1: MMC	2		0
1: female	50	3: good	0	0	0	1195	-8	1	0	0	0	0	15	20	0	3: AUDIT-C>=6 or PEth>=200	1	1: excellent/very good	2: ISS	2		1
2: male	32	2: very good	0	0	0	703	-8	1	0	0	1	0	14	19	0	2: AUDIT-C pos <6, 50<=PEth<200	0	1: excellent/very good	2: ISS	1		0
1: female	34	3: good	0	0	0	1120	-8	1	0	1	0	0	15	17	0	2: AUDIT-C pos <6, 50<=PEth<200	0	1: excellent/very good	2: ISS	2		1
2: male	58	2: very good	0	0	0	444	-8	1	0	1	0	0	15	20	0	3: AUDIT-C>=6 or PEth>=200	0	0: good/fair/poor/vpoor	4: Rugazi	1		0
2: male	30	3: good	0	0	0	953	3000	0	0	1	0	0	3	24	1	3: AUDIT-C>=6 or PEth>=200	0	1: excellent/very good	4: Rugazi	3	3.47712	0
1: female	50	2: very good	0	0	0	700	-8	1	0	1	0	0	15	23	0	3: AUDIT-C>=6 or PEth>=200	0	1: excellent/very good	4: Rugazi	1		0
2: male	45	4: fair	1	1	30	553	-8	1	0	1	1	0	15	19	0	2: AUDIT-C pos <6, 50<=PEth<200	0	1: excellent/very good	1: MMC	2		0
1: female	40	2: very good	1	1	30	1444	-8	1	0	0	0	1	11	20	0	3: AUDIT-C>=6 or PEth>=200	0	1: excellent/very good	2: ISS	2		0
2: male	54	1: excellent	0	0	0	600	-8	1	0	1	0	0	15	17	0	3: AUDIT-C>=6 or PEth>=200	0	1: excellent/very good	4: Rugazi	1		0
2: male	48	2: very good	0	0	0	581	-8	1	0	1	0	0	15	24	0	3: AUDIT-C>=6 or PEth>=200	0	1: excellent/very good	2: ISS	2		1
2: male	50	1: excellent	0	0	0	810	-8	1	0	1	0	0	14	16	0	1: AUDIT-C neg/PEth<50	1	1: excellent/very good	2: ISS	1		1
1: female	27	2: very good	0	0	0	508	-8	1	0	0	0	0	15	20	0	3: AUDIT-C>=6 or PEth>=200	0	1: excellent/very good	4: Rugazi	2		0
2: male	39	3: good	1	1	30	593	-8	1	0	1	0	0	15	18	0	3: AUDIT-C>=6 or PEth>=200	0	0: good/fair/poor/vpoor	2: ISS	2		1
2: male	38	3: good	0	0	0	626	-8	1	0	1	0	0	11	15	0	3: AUDIT-C>=6 or PEth>=200	0	0: good/fair/poor/vpoor	1: MMC	2		0
1: female	35	3: good	0	0	0	992	-8	1	0	1	0	0	15	19	0	1: AUDIT-C neg/PEth<50	0	1: excellent/very good	2: ISS	2		1
1: female	31	3: good	0	0	0	658	-8	1	0	0	1	0	14	22	0	1: AUDIT-C neg/PEth<50	0	0: good/fair/poor/vpoor	2: ISS	2		1
1: female	45	3: good	0	0	0	1257	-8	1	0	1	1	0	15	27	0	1: AUDIT-C neg/PEth<50	0	1: excellent/very good	2: ISS	2		1
2: male	50	4: fair	0	0	0	1229	-8	1	0	1	0	0	15	23	0	2: AUDIT-C pos <6, 50<=PEth<200	0	1: excellent/very good	3: Ruhoko	1		0
2: male	41	2: very good	0	0	0	785	-8	1	0	0	1	0	15	23	0	3: AUDIT-C>=6 or PEth>=200	0	1: excellent/very good	2: ISS	2		1
1: female	24	3: good	0	0	0	864	-8	1	0	0	0	0	9	25	0	2: AUDIT-C pos <6, 50<=PEth<200	0	0: good/fair/poor/vpoor	4: Rugazi	1		0
2: male	43	3: good	0	0	0	467	-8	1	0	1	0	0	15	22	0	2: AUDIT-C pos <6, 50<=PEth<200	0	1: excellent/very good	1: MMC	1		0
2: male	37	3: good	0	0	0	460	-8	1	0	0	0	1	15	16	0	3: AUDIT-C>=6 or PEth>=200	0	0: good/fair/poor/vpoor	1: MMC	2		0
2: male	25	2: very good	0	0	0	1313	-8	1	0	0	1	0	15	23	0	3: AUDIT-C>=6 or PEth>=200	0	0: good/fair/poor/vpoor	2: ISS	1		1
2: male	57	3: good	1	1	10	467	-8	1	0	0	0	0	3	22	0	3: AUDIT-C>=6 or PEth>=200	0	0: good/fair/poor/vpoor	4: Rugazi	1		0
2: male	42	2: very good	1	1	30	691	-8	1	0	1	0	0	6	22	0	3: AUDIT-C>=6 or PEth>=200	0	1: excellent/very good	1: MMC	1		0
1: female	51	1: excellent	0	0	0	825	-8	1	0	0	0	0	15	23	0	1: AUDIT-C neg/PEth<50	1	1: excellent/very good	2: ISS	2		1
2: male	38	1: excellent	0	0	0	418	-8	1	0	1	0	0	11	26	0	3: AUDIT-C>=6 or PEth>=200	0	1: excellent/very good	2: ISS	3		1
2: male	35	2: very good	0	0	0	376	-8	1	0	0	0	0	14	19	0	3: AUDIT-C>=6 or PEth>=200	0	1: excellent/very good	2: ISS	1		0
2: male	41	2: very good	1	1	30	754	-8	1	0	0	0	1	11	11	0	3: AUDIT-C>=6 or PEth>=200	0	1: excellent/very good	2: ISS	1		0
1: female	19	3: good	0	0	0	458	228	0	0	0	0	0	12	24	1	2: AUDIT-C pos <6, 50<=PEth<200	0	0: good/fair/poor/vpoor	4: Rugazi	2	2.35793	0
1: female	36	2: very good	0	0	0	963	-8	1	0	0	0	0	15	22	0	2: AUDIT-C pos <6, 50<=PEth<200	0	1: excellent/very good	2: ISS	2		1
2: male	57	3: good	0	0	0	741	-8	1	0	1	0	0	15	24	0	1: AUDIT-C neg/PEth<50	0	1: excellent/very good	2: ISS	2		1
1: female	51	3: good	1	0	0	979	-8	1	0	1	0	0	15	17	0	3: AUDIT-C>=6 or PEth>=200	0	1: excellent/very good	1: MMC	1		0
1: female	45	3: good	0	0	0	432	-8	1	0	1	0	0	3	21	0	3: AUDIT-C>=6 or PEth>=200	0	0: good/fair/poor/vpoor	4: Rugazi	2		0
1: female	28	2: very good	0	0	0	584	-8	1	0	0	1	1	15	23	0	3: AUDIT-C>=6 or PEth>=200	0	1: excellent/very good	1: MMC	2		0
2: male	25	3: good	0	0	0	730	-8	1	0	1	1	0	15	16	0	3: AUDIT-C>=6 or PEth>=200	0	1: excellent/very good	1: MMC	2		0
1: female	29	3: good	0	0	0	1357	-8	1	0	1	0	0	3	19	0	3: AUDIT-C>=6 or PEth>=200	0	1: excellent/very good	4: Rugazi	1		0
2: male	34	3: good	0	0	0	703	-8	1	0	1	0	0	15	21	0	3: AUDIT-C>=6 or PEth>=200	0	1: excellent/very good	4: Rugazi	1		0
2: male	55	1: excellent	1	0	0	848	-8	1	0	0	1	0	15	21	0	3: AUDIT-C>=6 or PEth>=200		1: excellent/very good	4: Rugazi	2		0
2: male	47	3: good	1	1	30	1146	380	0	0	0	0	0	15	25	1	3: AUDIT-C>=6 or PEth>=200	0	1: excellent/very good	1: MMC	2	2.57978	0
1: female	48	3: good	0	0	0	397	-8	1	0	0	0	0	15	20	0	3: AUDIT-C>=6 or PEth>=200	0	1: excellent/very good	4: Rugazi	1		0
1: female	30	4: fair	0	0	0	678	-8	1	0	1	0	1	15	18	0	2: AUDIT-C pos <6, 50<=PEth<200	0	1: excellent/very good	2: ISS	2		1
2: male	35	3: good	0	0	0	865	-8	1	0	1	0	1	15	13	0	3: AUDIT-C>=6 or PEth>=200	0	1: excellent/very good	2: ISS	2		1
1: female	45	3: good	0	0	0	773	-8	1	0	1	0	0	14	19	0	3: AUDIT-C>=6 or PEth>=200	0	1: excellent/very good	2: ISS	2		1
2: male	37	1: excellent	1	1	30	1147	-8	1	0	0	0	1	11	10.08	0	.		1: excellent/very good	3: Ruhoko	2		0
2: male	65	3: good	1	1	28	545	-8	1	0	1	0	0	15	20	0	3: AUDIT-C>=6 or PEth>=200	0	0: good/fair/poor/vpoor	1: MMC	2		0
2: male	47	2: very good	0	0	0	423	-8	1	0	1	1	0	15	25	0	2: AUDIT-C pos <6, 50<=PEth<200	0	1: excellent/very good	1: MMC	2		0
2: male	28	1: excellent	0	0	0	655	-8	1	0	1	1	0	10	21.5385	0	3: AUDIT-C>=6 or PEth>=200	0	1: excellent/very good	3: Ruhoko	2		0
2: male	32	4: fair	1	1	30	458	-8	1	0	0	1	0	15	18	0	3: AUDIT-C>=6 or PEth>=200	0	1: excellent/very good	1: MMC	1		0
1: female	37	4: fair	0	0	0	1287	-8	1	0	0	0	1	11	18	0	3: AUDIT-C>=6 or PEth>=200	0	0: good/fair/poor/vpoor	2: ISS	2		0
1: female	44	2: very good	0	0	0	1105	-8	1	0	0	0	0	15	23	0	1: AUDIT-C neg/PEth<50	0	1: excellent/very good	2: ISS	2		1
2: male	34	2: very good	0	0	0	423	-8	1	0	1	0	0	15	13	0	3: AUDIT-C>=6 or PEth>=200	0	1: excellent/very good	4: Rugazi	2		0
2: male	38	3: good	0	0	0	489	-8	1	0	1	0	0	12	19	0	3: AUDIT-C>=6 or PEth>=200	0	1: excellent/very good	4: Rugazi	2		0
2: male	35	2: very good	1	1	7	813	-8	1	0	0	0	0	15	9	0	3: AUDIT-C>=6 or PEth>=200	0	0: good/fair/poor/vpoor	1: MMC	1		0
1: female	66	3: good	0	0	0	614	-8	1	0	0	0	0	3	22	0	3: AUDIT-C>=6 or PEth>=200	0	1: excellent/very good	4: Rugazi	1		0
1: female	43	3: good	0	0	0	965	-8	1	0	0	0	1	12	15	0	1: AUDIT-C neg/PEth<50	0	1: excellent/very good	2: ISS	2		1
2: male	62	2: very good	0	0	0	409	-8	1	0	1	0	0	11	21	0	3: AUDIT-C>=6 or PEth>=200	0	1: excellent/very good	2: ISS	1		0
1: female	34	2: very good	0	0	0	1252	-8	1	0	1	0	0	15	22	0	3: AUDIT-C>=6 or PEth>=200	0	1: excellent/very good	2: ISS	2		1
1: female	30	2: very good	0	0	0	609	-8	1	0	0	0	0	11	16	0	3: AUDIT-C>=6 or PEth>=200	0	1: excellent/very good	1: MMC	2		0
2: male	59	2: very good	0	0	0	851	-8	1	0	0	1	0	5	24	0	3: AUDIT-C>=6 or PEth>=200	0	1: excellent/very good	4: Rugazi	2		0
1: female	51	3: good	1	1	15	1207	-8	1	0	0	0	0	6	21	0	3: AUDIT-C>=6 or PEth>=200	0	0: good/fair/poor/vpoor	4: Rugazi	1		0
1: female	33	2: very good	1	0	0	783	-8	1	0	0	0	0	15	22	0	2: AUDIT-C pos <6, 50<=PEth<200	0	1: excellent/very good	1: MMC	2		0
1: female	47	2: very good	0	0	0	419	-8	1	0	0	0	0	10	18	0	2: AUDIT-C pos <6, 50<=PEth<200	0	1: excellent/very good	2: ISS	1		0
1: female	28	2: very good	0	0	0	807	72	0	0	1	0	0	15	24	1	3: AUDIT-C>=6 or PEth>=200	0	1: excellent/very good	1: MMC	2	1.85733	0
1: female	38	2: very good	0	0	0	937	-8	1	0	1	0	0	14	12.4444	0	1: AUDIT-C neg/PEth<50	0	1: excellent/very good	2: ISS	2		1
1: female	32	3: good	0	0	0	788	-8	1	0	0	0	0	15	19	0	3: AUDIT-C>=6 or PEth>=200	0	0: good/fair/poor/vpoor	1: MMC	2		0
2: male	35	1: excellent	1	1	10	551	-8	1	0	0	1	0	12	17	0	3: AUDIT-C>=6 or PEth>=200	0	1: excellent/very good	4: Rugazi	2		0
1: female	35	3: good	0	0	0	593			0	1	0	0	15	25		1: AUDIT-C neg/PEth<50	1	0: good/fair/poor/vpoor	2: ISS	2		1
1: female	30	1: excellent	0	0	0	1236	-8	1	0	1	1	0	15	22	0	2: AUDIT-C pos <6, 50<=PEth<200	0	1: excellent/very good	2: ISS	2		1
1: female	34	2: very good	0	0	0	577	-8	1	0	1	0	0	15	21	0	1: AUDIT-C neg/PEth<50	0	1: excellent/very good	4: Rugazi	2		0
2: male	30	2: very good	0	0	0	568	-8	1	0	1	1	1	4	19	0	3: AUDIT-C>=6 or PEth>=200	0	0: good/fair/poor/vpoor	1: MMC	2		0
2: male	39	2: very good	0	0	0	753	-8	1	0	1	0	0	11	18	0	3: AUDIT-C>=6 or PEth>=200	0	0: good/fair/poor/vpoor	1: MMC	2		0
2: male	74	2: very good	1	0	0	424	-8	1	0	0	0	0	9	26	0	3: AUDIT-C>=6 or PEth>=200	0	0: good/fair/poor/vpoor	4: Rugazi	3		0
2: male	61	1: excellent	0	0	0	709	51	0	0	1	0	0	15	23	1	3: AUDIT-C>=6 or PEth>=200	0	1: excellent/very good	2: ISS	3	1.70757	1
1: female	51	4: fair	0	0	0	1172	-8	1	0	0	1	0	15	20	0	1: AUDIT-C neg/PEth<50	1	1: excellent/very good	2: ISS	1		1
2: male	44	3: good	0	0	0	648	-8	1	0	1	0	0	15	21	0	2: AUDIT-C pos <6, 50<=PEth<200	0	1: excellent/very good	2: ISS	2		1
2: male	44	3: good	1	1	0	633	-8	1	0	0	0	0	15	15	0	3: AUDIT-C>=6 or PEth>=200	0	0: good/fair/poor/vpoor	1: MMC	2		0
2: male	40	3: good	1	0	0	590	-8	1	0	0	0	0	15	19	0	3: AUDIT-C>=6 or PEth>=200	0	0: good/fair/poor/vpoor	1: MMC	2		0
2: male	38	2: very good	0	0	0	382	-8	1	0	1	0	0	9	19	0	3: AUDIT-C>=6 or PEth>=200	0	1: excellent/very good	1: MMC	1		0
2: male	38	2: very good	1	1	10	779	-8	1	0	0	0	1	15	8	0	3: AUDIT-C>=6 or PEth>=200	0	1: excellent/very good	2: ISS	1		0
2: male	37	1: excellent	0	0	0	834	47	0	0	1	0	0	15	20	1	1: AUDIT-C neg/PEth<50	1	1: excellent/very good	2: ISS	1	1.6721	1
1: female	20	2: very good	0	0	0	826	-8	1	0	0	0	0	14	14	0	3: AUDIT-C>=6 or PEth>=200	0	0: good/fair/poor/vpoor	2: ISS	2		0
1: female	23	5: poor	0	0	0	666	-8	1	0	0	0	1	15	16	0	1: AUDIT-C neg/PEth<50	0	1: excellent/very good	2: ISS	2		1
2: male	35	1: excellent	1	1	30	576	-8	1	0	0	0	0	12	16.5926	0	2: AUDIT-C pos <6, 50<=PEth<200	0	1: excellent/very good	3: Ruhoko	2		0
1: female	30	2: very good	1	1	30	888	-8	1	0	1	0	0	10	28	0	3: AUDIT-C>=6 or PEth>=200	0	1: excellent/very good	2: ISS	2		1
1: female	45	2: very good	1	1	30	1140	-8	1	0	1	0	0	15	23	0	2: AUDIT-C pos <6, 50<=PEth<200	0	1: excellent/very good	1: MMC	2		0
2: male	25	1: excellent	0	0	0	506	-8	1	0	0	1	0	15	19	0	3: AUDIT-C>=6 or PEth>=200	0	1: excellent/very good	3: Ruhoko	2		0
1: female	41	2: very good	0	0	0	695	-8	1	0	1	0	0	11	20	0	3: AUDIT-C>=6 or PEth>=200	0	1: excellent/very good	2: ISS	1		0
1: female	42	3: good	0	0	0	585	-8	1	0	1	0	0	15	21.7778	0	1: AUDIT-C neg/PEth<50	1	1: excellent/very good	2: ISS	2		1
2: male	65	3: good	1	1	30	887	-8	1	0	1	1	0	15	20	0	2: AUDIT-C pos <6, 50<=PEth<200	0	1: excellent/very good	2: ISS	3		1
1: female	40	1: excellent	0	0	0	1199	-8	1	0	1	0	0	15	25	0	1: AUDIT-C neg/PEth<50	1	1: excellent/very good	2: ISS	2		1
2: male	31	3: good	0	0	0	389	-8	1	0	1	0	0	15	19	0	3: AUDIT-C>=6 or PEth>=200	0	0: good/fair/poor/vpoor	1: MMC	2		0
2: male	43	2: very good	0	0	0	551	-8	1	0	0	0	0	15	25	0	3: AUDIT-C>=6 or PEth>=200	0	1: excellent/very good	1: MMC	1		0
1: female	36	3: good	0	0	0	793	-8	1	0	0	0	0	15	18	0	3: AUDIT-C>=6 or PEth>=200	0	0: good/fair/poor/vpoor	1: MMC	2		0
1: female	49	3: good	0	0	0	800	-8	1	0	1	0	0	15	22	0	1: AUDIT-C neg/PEth<50	0	1: excellent/very good	2: ISS	2		1
1: female	39	2: very good	0	0	0	855	-8	1	0	0	0	0	15	21	0	3: AUDIT-C>=6 or PEth>=200	0	1: excellent/very good	1: MMC	2		0
1: female	54	3: good	0	0	0	660	-8	1	0	0	1	0	15	17	0	1: AUDIT-C neg/PEth<50	0	1: excellent/very good	2: ISS	2		1
2: male	46	2: very good	0	0	0	706	-8	1	0	0	0	0	10	15	0	3: AUDIT-C>=6 or PEth>=200	0	1: excellent/very good	2: ISS	3		0
2: male	54	3: good	0	0	0	1034	-8	1	0	1	1	0	11	25	0	2: AUDIT-C pos <6, 50<=PEth<200	0	1: excellent/very good	2: ISS	2		1
2: male	39	2: very good	0	0	0	536	-8	1	0	0	0	0	6	18	0	3: AUDIT-C>=6 or PEth>=200	0	1: excellent/very good	4: Rugazi	2		0
2: male	46	2: very good	0	0	0	970	-8	1	0	1	0	0	5	17	0	3: AUDIT-C>=6 or PEth>=200	0	1: excellent/very good	4: Rugazi	2		0
2: male	47	1: excellent	1	0	0	749	-8	1	0	1	1	0	12	15	0	3: AUDIT-C>=6 or PEth>=200	0	1: excellent/very good	2: ISS	1		1
2: male	30	3: good	1	1	30	1440	-8	1	0	0	0	1	15	21	0	3: AUDIT-C>=6 or PEth>=200	0	1: excellent/very good	1: MMC	1		0
1: female	28	3: good	1	1	30	742	-8	1	0	0	0	1	11	22	0	3: AUDIT-C>=6 or PEth>=200	0	1: excellent/very good	1: MMC	2		0
2: male	38	2: very good	0	0	0	662	-8	1	0	1	0	0	12	17	0	3: AUDIT-C>=6 or PEth>=200	0	1: excellent/very good	2: ISS	1		0
1: female	32	3: good	0	0	0	937	-8	1	0	0	0	0	15	21	0	1: AUDIT-C neg/PEth<50	1	1: excellent/very good	2: ISS	2		1
1: female	35	3: good	0	0	0	1033			0	1	0	0	15	23		2: AUDIT-C pos <6, 50<=PEth<200	0	1: excellent/very good	4: Rugazi	1		0
2: male	37	3: good	1	1	15	459	-8	1	0	1	1	0	12	20	0	3: AUDIT-C>=6 or PEth>=200	0	0: good/fair/poor/vpoor	4: Rugazi	1		0
2: male	58	3: good	1	1	30	587	-8	1	0	0	1	0	15	22	0	3: AUDIT-C>=6 or PEth>=200	0	1: excellent/very good	1: MMC	1		0
2: male	43	1: excellent	0	0	0	737	-8	1	0	1	0	0	15	14.5185	0	3: AUDIT-C>=6 or PEth>=200	0	1: excellent/very good	3: Ruhoko	2		0
2: male	28	3: good	1	1	30	754	-8	1	0	1	0	0	15	12	0	3: AUDIT-C>=6 or PEth>=200	0	1: excellent/very good	1: MMC	1		0
2: male	37	3: good	1	0	0	351	-8	1	0	1	0	1	15	15	0	2: AUDIT-C pos <6, 50<=PEth<200	0	1: excellent/very good	3: Ruhoko	2		0
1: female	54	1: excellent	0	0	0	616	-8	1	0		0	0	8	26	0	.		1: excellent/very good	2: ISS	2		1
2: male	40	3: good	0	0	0	647	-8	1	0	0	0	0	15	17	0	2: AUDIT-C pos <6, 50<=PEth<200	0	1: excellent/very good	1: MMC	1		0
2: male	54	1: excellent	1	1	30	1004	-8	1	0	1	0	1	13	19	0	3: AUDIT-C>=6 or PEth>=200	0	1: excellent/very good	3: Ruhoko	2		0
1: female	47	1: excellent	0	0	0	1029	-8	1	0	1	0	0	14	21	0	2: AUDIT-C pos <6, 50<=PEth<200	0	1: excellent/very good	3: Ruhoko	2		0
2: male	28	3: good	0	0	0	657	-8	1	0	1	0	0	3	23	0	2: AUDIT-C pos <6, 50<=PEth<200	0	1: excellent/very good	4: Rugazi	1		0
2: male	58	4: fair	1	1	20	633	-8	1	0	1	0	0	3	20	0	3: AUDIT-C>=6 or PEth>=200	0	1: excellent/very good	4: Rugazi	2		0
1: female	32	2: very good	0	0	0	674	-8	1	0	1	1	1	3	12	0	2: AUDIT-C pos <6, 50<=PEth<200	0	0: good/fair/poor/vpoor	2: ISS	2		1
1: female	30	2: very good	0	0	0	1057	-8	1	0	1	0	1	15	24	0	3: AUDIT-C>=6 or PEth>=200	0	1: excellent/very good	1: MMC	2		0
2: male	43	2: very good	0	0	0	819	-8	1	0	1	0	0	15	25	0	3: AUDIT-C>=6 or PEth>=200	0	1: excellent/very good	2: ISS	2		1
2: male	33	1: excellent	1	1	30	647	-8	1	0	0	0	0	11	16.1538	0	3: AUDIT-C>=6 or PEth>=200	0	1: excellent/very good	3: Ruhoko	2		0
1: female	62	1: excellent	0	0	0	1329	-8	1	0	0	0	0	15	24	0	1: AUDIT-C neg/PEth<50	1	1: excellent/very good	2: ISS	1		1
2: male	52	2: very good	0	0	0	476	-8	1	0	1	0	0	12	27	0	2: AUDIT-C pos <6, 50<=PEth<200	0	0: good/fair/poor/vpoor	4: Rugazi	3		0
2: male	52	4: fair	1	1	30	548	-8	1	0	1	0	0	15	20	0	3: AUDIT-C>=6 or PEth>=200	0	1: excellent/very good	4: Rugazi	1		0
2: male	28	3: good	1	1	14	671	-8	1	0	0	1	0	15	21	0	3: AUDIT-C>=6 or PEth>=200	0	1: excellent/very good	4: Rugazi	1		0
1: female	38	3: good	1	1	30	1223	-8	1	0	1	0	0	3	18	0	2: AUDIT-C pos <6, 50<=PEth<200	0	0: good/fair/poor/vpoor	4: Rugazi	1		0
2: male	53	2: very good	0	0	0	537	-8	1	0	0	0	1	7	13	0	3: AUDIT-C>=6 or PEth>=200	0	1: excellent/very good	3: Ruhoko	2		0
2: male	32	2: very good	0	0	0	602	-8	1	0	1	1	0	9	20	0	3: AUDIT-C>=6 or PEth>=200	0	0: good/fair/poor/vpoor	1: MMC	2		0
2: male	40	4: fair	1	1	30	516	-8	1	0	1	1	1	15	17	0	3: AUDIT-C>=6 or PEth>=200	0	1: excellent/very good	1: MMC	1		0
2: male	36	1: excellent	0	0	0	560	-8	1	0	0	0	0	12	14	0	3: AUDIT-C>=6 or PEth>=200	0	1: excellent/very good	3: Ruhoko	2		0
1: female	50	3: good	0	0	0	826	-8	1	0	0	0	0	15	21	0	1: AUDIT-C neg/PEth<50	1	0: good/fair/poor/vpoor	2: ISS	2		1
2: male	40	3: good	1	1	30	1154	-8	1	0	1	0	0	9	23	0	3: AUDIT-C>=6 or PEth>=200	0	0: good/fair/poor/vpoor	4: Rugazi	1		0
2: male	29	2: very good	0	0	0	459	183	0	0	0	0	0	10	19	1	3: AUDIT-C>=6 or PEth>=200	0	1: excellent/very good	2: ISS	1	2.26245	0
2: male	36	4: fair	1	1	30	1141	-8	1	0	1	0	0	12	19	0	3: AUDIT-C>=6 or PEth>=200	0	1: excellent/very good	4: Rugazi	1		0
2: male	40	3: good	1	1	30	756	-8	1	0	0	0	0	15	18	0	3: AUDIT-C>=6 or PEth>=200	0	0: good/fair/poor/vpoor	1: MMC	2		0
1: female	45	2: very good	0	0	0	675	-8	1	0	1	0	0	15	16	0	2: AUDIT-C pos <6, 50<=PEth<200	0	1: excellent/very good	4: Rugazi	1		0
2: male	45	3: good	1	0	0	880	-8	1	0	1	0	0	15	19	0	3: AUDIT-C>=6 or PEth>=200	0	0: good/fair/poor/vpoor	1: MMC	2		0
1: female	42	3: good	0	0	0	727	-8	1	0	1	0	0	15	23	0	1: AUDIT-C neg/PEth<50	0	1: excellent/very good	2: ISS	2		1
2: male	29	2: very good	0	0	0	626	61	0	0	0	1	0	15	19	1	1: AUDIT-C neg/PEth<50	0	0: good/fair/poor/vpoor	2: ISS	2	1.78533	1
1: female	27	3: good	0	0	0	599	-8	1	0	0	0	0	15	15	0	3: AUDIT-C>=6 or PEth>=200	0	1: excellent/very good	1: MMC	2		0
2: male	40	2: very good	0	0	0	614	-8	1	0	0	0	0	9	22.8148	0	3: AUDIT-C>=6 or PEth>=200	0	1: excellent/very good	2: ISS	2		0
2: male	45	2: very good	1	1	30	525	-8	1	0	1	1	0	15	16	0	3: AUDIT-C>=6 or PEth>=200	0	1: excellent/very good	2: ISS	1		0
2: male	44	2: very good	1	1	30	630	-8	1	0	1	0	0	15	24	0	3: AUDIT-C>=6 or PEth>=200	0	1: excellent/very good	2: ISS	2		1
2: male	34	4: fair	0	0	0	793	-8	1	0	1	0	0	15	20	0	2: AUDIT-C pos <6, 50<=PEth<200	0	1: excellent/very good	2: ISS	2		1
2: male	40	3: good	0	0	0	388	1100	0	0	0	0	0	15	25	1	3: AUDIT-C>=6 or PEth>=200	0	1: excellent/very good	2: ISS	2	3.04139	1
2: male	38	3: good	0	0	0	401	-8	1	0	1	1	0	6	15	0	3: AUDIT-C>=6 or PEth>=200	0	1: excellent/very good	3: Ruhoko	2		0
1: female	32	2: very good	0	0	0	599			0	1	0	0	15	22		2: AUDIT-C pos <6, 50<=PEth<200	0	1: excellent/very good	1: MMC	2		0
2: male	38	2: very good	0	0	0	770	-8	1	0	1	0	0	15	21	0	3: AUDIT-C>=6 or PEth>=200	0	1: excellent/very good	2: ISS	1		1
1: female	42	3: good	0	0	0	894	-8	1	0	0	0	0	15	15	0	3: AUDIT-C>=6 or PEth>=200	0	0: good/fair/poor/vpoor	1: MMC	1		0
2: male	38	4: fair	1	1	30	684	-8	1	0	1	0	0	15	18	0	3: AUDIT-C>=6 or PEth>=200	0	1: excellent/very good	1: MMC	1		0
1: female	34	3: good	0	0	0	822	-8	1	0	0	0	0	3	19	0	3: AUDIT-C>=6 or PEth>=200	0	1: excellent/very good	4: Rugazi	2		0
1: female	26	2: very good	0	0	0	427	-8	1	0	0	0	0	15	24	0	3: AUDIT-C>=6 or PEth>=200	0	1: excellent/very good	1: MMC	2		0
2: male	46	3: good	0	0	0	1062	-8	1	0	0	0	0	15	23	0	3: AUDIT-C>=6 or PEth>=200	0	0: good/fair/poor/vpoor	1: MMC	1		0
1: female	21	3: good	0	0	0	421	8210	0	0	1	0	0	15	16	1	3: AUDIT-C>=6 or PEth>=200	0	1: excellent/very good	1: MMC	2	3.91434	0
2: male	39	4: fair	0	0	0	855	-8	1	0	1	0	0	15	17	0	3: AUDIT-C>=6 or PEth>=200	0	1: excellent/very good	2: ISS	2		1
2: male	41	3: good	1	1	30	775	-8	1	0	1	0	0	15	26	0	3: AUDIT-C>=6 or PEth>=200	0	1: excellent/very good	2: ISS	2		0
2: male	37	2: very good	0	0	0	544	-8	1	0	1	1	1	12	18	0	3: AUDIT-C>=6 or PEth>=200	0	1: excellent/very good	2: ISS	1		0
2: male	43	3: good	0	0	0	994	-8	1	0	0	0	0	12	23	0	3: AUDIT-C>=6 or PEth>=200	0	0: good/fair/poor/vpoor	4: Rugazi	1		0
1: female	30	4: fair	0	0	0	1517	77	0	0	1	0	0	15	14	1	3: AUDIT-C>=6 or PEth>=200	0	1: excellent/very good	3: Ruhoko	2	1.88649	0
2: male	34	2: very good	0	0	0	479	127	0	0	1	0	0	15	19	1	3: AUDIT-C>=6 or PEth>=200	0	0: good/fair/poor/vpoor	2: ISS	1	2.1038	1
2: male	44	2: very good	0	0	0	695	-8	1	0	1	0	0	7	22	0	3: AUDIT-C>=6 or PEth>=200	0	1: excellent/very good	2: ISS	1		1
2: male	30	3: good	1	1	30	872	-8	1	0	0	0	1	15	23	0	1: AUDIT-C neg/PEth<50	0	1: excellent/very good	4: Rugazi	1		0
2: male	31	2: very good	1	0	0	733	-8	1	0	1	1	0	15	20	0	3: AUDIT-C>=6 or PEth>=200	0	1: excellent/very good	1: MMC	2		0
2: male	42	2: very good	1	1	0	560	-8	1	0	1	0	1	15	23	0	3: AUDIT-C>=6 or PEth>=200	0	1: excellent/very good	2: ISS	2		0
1: female	48	2: very good	0	0	0	1249	47	0	0	0	1	0	11	17	1	3: AUDIT-C>=6 or PEth>=200	0	1: excellent/very good	2: ISS	1	1.6721	0
2: male	57	2: very good	0	0	0	603	60	0	0	1	1	0	15	23	1	1: AUDIT-C neg/PEth<50	0	1: excellent/very good	2: ISS	1	1.77815	1
2: male	49	3: good	1	1	30	354	-8	1	0	1	0	0	11	21	0	2: AUDIT-C pos <6, 50<=PEth<200	0	1: excellent/very good	2: ISS	2		1
2: male	31	4: fair	1	0	0	456	61	0	0	1	1	0	15	17	1	2: AUDIT-C pos <6, 50<=PEth<200	0	1: excellent/very good	1: MMC	2	1.78533	0
1: female	42	4: fair	0	0	0	991	-8	1	0	1	0	0	12	18	0	3: AUDIT-C>=6 or PEth>=200	0	1: excellent/very good	4: Rugazi	2		0
2: male	38	2: very good	0	0	0	536	-8	1	0	0	0	0	15	25	0	2: AUDIT-C pos <6, 50<=PEth<200	0	1: excellent/very good	1: MMC	1		0
1: female	27	2: very good	0	0	0	991	-8	1	0	0	0	0	15	16	0	3: AUDIT-C>=6 or PEth>=200	0	1: excellent/very good	2: ISS	1		0
1: female	31	2: very good	0	0	0	883	-8	1	0	0	0	0	12	23	0	3: AUDIT-C>=6 or PEth>=200	0	1: excellent/very good	4: Rugazi	2		0
2: male	46	2: very good	0	0	0	742	-8	1	0	1	1	0	11	21	0	2: AUDIT-C pos <6, 50<=PEth<200	0	1: excellent/very good	2: ISS	2		0
2: male	33	2: very good	1	1	0	698	-8	1	0	0	1	0	15	19	0	3: AUDIT-C>=6 or PEth>=200	0	1: excellent/very good	1: MMC	1		0
2: male	40	2: very good	0	0	0	665	-8	1	0	1	0	0	11	21	0	3: AUDIT-C>=6 or PEth>=200	0	1: excellent/very good	2: ISS	2		1
1: female	27	1: excellent	0	0	0	1036	-8	1	0	1	0	0	15	21	0	1: AUDIT-C neg/PEth<50	0	1: excellent/very good	2: ISS	2		1
2: male	30	3: good	0	0	0	1241	-8	1	0	1	0	0	15	23	0	3: AUDIT-C>=6 or PEth>=200	0	0: good/fair/poor/vpoor	1: MMC	1		0
2: male	57	3: good	1	0	0	673	-8	1	0	1	1	0	10	20	0	1: AUDIT-C neg/PEth<50	0	0: good/fair/poor/vpoor	2: ISS	1		1
1: female	37	1: excellent	0	0	0	589	-8	1	0	1	1	0	14	15	0	2: AUDIT-C pos <6, 50<=PEth<200	0	1: excellent/very good	3: Ruhoko	2		0
2: male	35	3: good	0	0	0	823	-8	1	0	1	1	0	11	16	0	3: AUDIT-C>=6 or PEth>=200	0	0: good/fair/poor/vpoor	2: ISS	2		1
1: female	38	2: very good	0	0	0	637	-8	1	0	0	0	0	10	27	0	2: AUDIT-C pos <6, 50<=PEth<200	0	1: excellent/very good	4: Rugazi	2		0
2: male	50	2: very good	0	0	0	488	-8	1	0	1	0	0	3	26	0	3: AUDIT-C>=6 or PEth>=200	0	1: excellent/very good	2: ISS	1		0
1: female	31	3: good	0	0	0	394	-8	1	0	1	0	0	15	13	0	1: AUDIT-C neg/PEth<50	0	1: excellent/very good	2: ISS	2		1
2: male	34	3: good	1	1	30	1244	-8	1	0	1	0	1	9	11	0	3: AUDIT-C>=6 or PEth>=200	0	0: good/fair/poor/vpoor	2: ISS	2		0
1: female	26	3: good	0	0	0	922	-8	1	0	1	1	0	11	17	0	2: AUDIT-C pos <6, 50<=PEth<200	0	0: good/fair/poor/vpoor	2: ISS	2		1
1: female	50	1: excellent	0	0	0	914	-8	1	0	0	0	0	15	20	0	3: AUDIT-C>=6 or PEth>=200	0	1: excellent/very good	3: Ruhoko	2		0
2: male	45	1: excellent	0	0	0	453	-8	1	0	1	0	0	15	21	0	3: AUDIT-C>=6 or PEth>=200	0	1: excellent/very good	3: Ruhoko	2		0
2: male	40	2: very good	0	0	0	841	-8	1	0	1	1	0	15	18	0	3: AUDIT-C>=6 or PEth>=200	0	1: excellent/very good	1: MMC	1		0
1: female	37	2: very good	0	0	0	1304	-8	1	0	1	0	0	15	17	0	1: AUDIT-C neg/PEth<50	0	1: excellent/very good	2: ISS	2		1
1: female	38	3: good	0	0	0	671	-8	1	0	1	0	0	15	14	0	2: AUDIT-C pos <6, 50<=PEth<200	0	1: excellent/very good	2: ISS	1		1
1: female	45	2: very good	1	1	30	929	-8	1	0	0	0	0	9	25	0	3: AUDIT-C>=6 or PEth>=200	0	0: good/fair/poor/vpoor	4: Rugazi	2		0
1: female	26	2: very good	0	0	0	884	-8	1	0	0	0	0	15	23	0	3: AUDIT-C>=6 or PEth>=200	0	1: excellent/very good	4: Rugazi	2		0
2: male	38	3: good	0	0	0	359	-8	1	0	1	1	0	15	18	0	2: AUDIT-C pos <6, 50<=PEth<200	0	0: good/fair/poor/vpoor	2: ISS	1		1
2: male	23	2: very good	1	0	0	880	-8	1	0	0	0	1	13	16	0	3: AUDIT-C>=6 or PEth>=200	0	1: excellent/very good	1: MMC	2		0
1: female	26	1: excellent	0	0	0	1243	-8	1	0	1	0	0	14	21	0	3: AUDIT-C>=6 or PEth>=200	0	1: excellent/very good	2: ISS	2		1
1: female	45	2: very good	0	0	0	1665	-8	1	0	1	0	0	15	24	0	2: AUDIT-C pos <6, 50<=PEth<200	0	1: excellent/very good	4: Rugazi	1		0
2: male	37	3: good	1	1	30	768	-8	1	0	1	1	1	11	19	0	1: AUDIT-C neg/PEth<50	0	1: excellent/very good	2: ISS	2		1
2: male	37	3: good	0	0	0	580	-8	1	0	1	0	0	15	23	0	1: AUDIT-C neg/PEth<50	0	0: good/fair/poor/vpoor	2: ISS	2		1
2: male	26	3: good	1	0	0	663	-8	1	0	1	1	0	3	21	0	2: AUDIT-C pos <6, 50<=PEth<200	0	1: excellent/very good	1: MMC	2		0
2: male	29	3: good	1	1	30	389	-8	1	0	0	0	0	15	13	0	3: AUDIT-C>=6 or PEth>=200	0	1: excellent/very good	3: Ruhoko	2		0
2: male	44	2: very good	1	1	30	825	-8	1	0	0	0	0	15	23	0	3: AUDIT-C>=6 or PEth>=200	0	1: excellent/very good	2: ISS	1		0
1: female	38	3: good	0	0	0	520	-8	1	0	1	0	0	15	23	0	3: AUDIT-C>=6 or PEth>=200	0	1: excellent/very good	4: Rugazi	1		0
2: male	41	3: good	0	0	0	431	-8	1	0	1	0	0	15	23	0	2: AUDIT-C pos <6, 50<=PEth<200	0	1: excellent/very good	2: ISS	2		1
1: female	43	1: excellent	0	0	0	412	-8	1	0	0	0	0	15	14	0	2: AUDIT-C pos <6, 50<=PEth<200	0	1: excellent/very good	3: Ruhoko	2		0
2: male	53	3: good	1	0	0	704	-8	1	0	0	0	0	15	21	0	3: AUDIT-C>=6 or PEth>=200	0	1: excellent/very good	1: MMC	1		0
1: female	46	2: very good	0	0	0	459	-8	1	0	0	1	0	15	20	0	1: AUDIT-C neg/PEth<50	0	1: excellent/very good	2: ISS	2		1
2: male	52	4: fair	1	1	30	661	-8	1	0	0	0	0	15	16	0	3: AUDIT-C>=6 or PEth>=200	0	1: excellent/very good	1: MMC	2		0
2: male	57	2: very good	0	0	0	543	-8	1	0	0	0	0	9	15	0	3: AUDIT-C>=6 or PEth>=200	0	1: excellent/very good	2: ISS	1		0
2: male	55	3: good	0	0	0	841	-8	1	0	1	0	0	14	20.7407	0	3: AUDIT-C>=6 or PEth>=200	0	0: good/fair/poor/vpoor	2: ISS	2		1
2: male	30	3: good	1	1	30	518	-8	1	0	0	0	0	3	19	0	3: AUDIT-C>=6 or PEth>=200	0	0: good/fair/poor/vpoor	1: MMC	2		0
2: male	38	3: good	1	1	30	840	-8	1	0	1	0	0	15	20	0	3: AUDIT-C>=6 or PEth>=200	0	1: excellent/very good	1: MMC	1		0
1: female	37	1: excellent	0	0	0	1054	-8	1	0	1	0	0	15	23	0	3: AUDIT-C>=6 or PEth>=200	0	0: good/fair/poor/vpoor	2: ISS	2		1
2: male	29	2: very good	0	0	0	506	-8	1	0	0	0	0	14	19	0	2: AUDIT-C pos <6, 50<=PEth<200	0	0: good/fair/poor/vpoor	2: ISS	2		0
1: female	40	3: good	0	0	0	416	-8	1	0	1	0	0	15	19.7037	0	1: AUDIT-C neg/PEth<50	1	0: good/fair/poor/vpoor	2: ISS	2		1
1: female	33	1: excellent	0	0	0	1379	-8	1	0	1	0	0	15	21	0	1: AUDIT-C neg/PEth<50	0	1: excellent/very good	2: ISS	2		1
1: female	36	1: excellent	0	0	0	702	-8	1	0	1	0	0	15	14	0	1: AUDIT-C neg/PEth<50	1	1: excellent/very good	2: ISS	2		1
1: female	43	3: good	0	0	0	715			0	1	0	0	15	23		3: AUDIT-C>=6 or PEth>=200	0	0: good/fair/poor/vpoor	1: MMC	2		0
1: female	32	1: excellent	0	0	0	812	-8	1	0	1	1	0	11	23	0	1: AUDIT-C neg/PEth<50	0	1: excellent/very good	2: ISS	2		1
1: female	32	2: very good	0	0	0	708	-8	1	0	1	0	0	15	24	0	2: AUDIT-C pos <6, 50<=PEth<200	0	1: excellent/very good	1: MMC	2		0
1: female	54	3: good	0	0	0	1294	-8	1	0	0	1	0	15	18	0	1: AUDIT-C neg/PEth<50	1	1: excellent/very good	2: ISS	2		1
2: male	55	3: good	1	1	5	516	-8	1	0	1	0	0	6	24	0	3: AUDIT-C>=6 or PEth>=200	0	0: good/fair/poor/vpoor	4: Rugazi	1		0
2: male	27	2: very good	0	0	0	591	1380	0	0	1	0	0	15	23	1	3: AUDIT-C>=6 or PEth>=200	0	1: excellent/very good	1: MMC	1	3.13988	0
2: male	48	3: good	1	1	30	891	411	0	0	0	0	0	15	21	1	3: AUDIT-C>=6 or PEth>=200	0	1: excellent/very good	1: MMC	1	2.61384	0
2: male	35	4: fair	1	0	0	350	-8	1	0	1	1	1	15	11	0	3: AUDIT-C>=6 or PEth>=200	0	1: excellent/very good	1: MMC	2		0
1: female	36	3: good	0	0	0	742	-8	1	0	0	0	0	3	20	0	3: AUDIT-C>=6 or PEth>=200	0	0: good/fair/poor/vpoor	4: Rugazi	2		0
1: female	24	2: very good	0	0	0	1282	-8	1	0	1	0	0	15	20	0	3: AUDIT-C>=6 or PEth>=200	0	1: excellent/very good	4: Rugazi	1		0
2: male	52	2: very good	1	1	30	557	-8	1	0	1	0	0	15	20	0	2: AUDIT-C pos <6, 50<=PEth<200	0	1: excellent/very good	4: Rugazi	2		0
1: female	25	2: very good	0	0	0	1131	-8	1	0	0	0	0	8	27	0	2: AUDIT-C pos <6, 50<=PEth<200	0	1: excellent/very good	4: Rugazi	2		0
2: male	32	3: good	0	0	0	365	-8	1	0	0	1	0	15	22	0	3: AUDIT-C>=6 or PEth>=200	0	0: good/fair/poor/vpoor	1: MMC	2		0
2: male	43	2: very good	0	0	0	450	-8	1	0	0	0	1	10	20	0	3: AUDIT-C>=6 or PEth>=200	0	0: good/fair/poor/vpoor	1: MMC	2		0
2: male	43	3: good	1	1	30	612	-8	1	0	0	0	0	15	19	0	3: AUDIT-C>=6 or PEth>=200	0	1: excellent/very good	1: MMC	1		0
1: female	28	2: very good	0	0	0	1402	-8	1	0	1	0	0	15	18	0	3: AUDIT-C>=6 or PEth>=200	0	1: excellent/very good	1: MMC	1		0
1: female	57	3: good	1	0	0	1470	-8	1	0	0	0	0	15	21	0	1: AUDIT-C neg/PEth<50	0	1: excellent/very good	2: ISS	2		1
2: male	31	3: good	0	0	0	788	-8	1	0	1	1	0	11	13	0	1: AUDIT-C neg/PEth<50	0	0: good/fair/poor/vpoor	2: ISS	1		1
2: male	43	2: very good	0	0	0	730	-8	1	0	1	1	0	15	22	0	2: AUDIT-C pos <6, 50<=PEth<200	0	1: excellent/very good	1: MMC	1		0
2: male	50	3: good	1	0	0	697	-8	1	0	0	0	0	15	25	0	2: AUDIT-C pos <6, 50<=PEth<200	0	0: good/fair/poor/vpoor	1: MMC	1		0
2: male	29	1: excellent	1	1	7	671	-8	1	0	0	0	0	15	18.3077	0	3: AUDIT-C>=6 or PEth>=200	0	1: excellent/very good	3: Ruhoko	2		0
1: female	42	2: very good	0	0	0	994	214	0	0	1	0	0	15	21	1	1: AUDIT-C neg/PEth<50	1	1: excellent/very good	2: ISS	2	2.33041	1
2: male	57	3: good	1	0	0	866	-8	1	0	0	0	0	15	18	0	3: AUDIT-C>=6 or PEth>=200	0	0: good/fair/poor/vpoor	1: MMC	1		0
1: female	50	4: fair	0	0	0	518	-8	1	0	0	0	1	15	19	0	2: AUDIT-C pos <6, 50<=PEth<200	0	1: excellent/very good	4: Rugazi	1		0
2: male	61	3: good	0	0	0	829	-8	1	0	1	0	0	6	23	0	3: AUDIT-C>=6 or PEth>=200	0	1: excellent/very good	4: Rugazi	1		0
2: male	27	4: fair	1	1	30	702	-8	1	0	0	0	0	15	18	0	3: AUDIT-C>=6 or PEth>=200	0	1: excellent/very good	1: MMC	1		0
2: male	53	1: excellent	1	1	30	445	-8	1	0	1	0	0	15	22	0	3: AUDIT-C>=6 or PEth>=200	0	1: excellent/very good	2: ISS	1		1
2: male	45	2: very good	1	0	0	537	-8	1	0	1	0	0	3	14	0	3: AUDIT-C>=6 or PEth>=200	0	1: excellent/very good	4: Rugazi	2		0
2: male	32	1: excellent	1	1	30	572	-8	1	0	1	0	0	15	19	0	3: AUDIT-C>=6 or PEth>=200	0	1: excellent/very good	4: Rugazi	2		0
2: male	41	2: very good	1	1	30	489	-8	1	0	1	0	0	9	15	0	3: AUDIT-C>=6 or PEth>=200	0	1: excellent/very good	2: ISS	1		0
1: female	44	1: excellent	0	0	0	535	-8	1	0	0	0	0	9	27	0	2: AUDIT-C pos <6, 50<=PEth<200	0	1: excellent/very good	4: Rugazi	2		0
1: female	40	3: good	0	0	0	1100	-8	1	0	0	0	1	15	16	0	1: AUDIT-C neg/PEth<50	0	1: excellent/very good	2: ISS	2		1
2: male	42	2: very good	1	0	0	535	-8	1	0	1	0	0	11	24	0	1: AUDIT-C neg/PEth<50	1	1: excellent/very good	2: ISS	2		1
2: male	32	4: fair	1	1	30	651	-8	1	0	0	0	0	15	16	0	3: AUDIT-C>=6 or PEth>=200	0	0: good/fair/poor/vpoor	1: MMC	1		0
2: male	46	3: good	1	1	30	646	-8	1	0	0	0	0	15	21	0	3: AUDIT-C>=6 or PEth>=200	0	0: good/fair/poor/vpoor	3: Ruhoko	2		0
2: male	41	3: good	1	1	14	457	-8	1	0	0	0	0	15	21	0	3: AUDIT-C>=6 or PEth>=200	0	0: good/fair/poor/vpoor	1: MMC	1		0
1: female	28	3: good	0	0	0	633	-8	1	0	0	1	0	15	21	0	2: AUDIT-C pos <6, 50<=PEth<200	0	1: excellent/very good	2: ISS	2		1
1: female	38	2: very good	0	0	0	645	-8	1	0	1	1	0	15	19	0	2: AUDIT-C pos <6, 50<=PEth<200	0	1: excellent/very good	2: ISS	3		0
2: male	32	3: good	1	1	10	450	-8	1	0	0	0	0	15	20	0	3: AUDIT-C>=6 or PEth>=200	0	1: excellent/very good	1: MMC	1		0
2: male	47	1: excellent	1	0	0	947	-8	1	0	1	0	0	14	19	0	3: AUDIT-C>=6 or PEth>=200	0	1: excellent/very good	2: ISS	1		1
1: female	51	1: excellent	0	0	0	557	-8	1	0	0	0	0	15	18.6667	0	1: AUDIT-C neg/PEth<50	0	1: excellent/very good	3: Ruhoko	2		0
1: female	45	2: very good	0	0	0	999	-8	1	0	1	0	1	14	21	0	1: AUDIT-C neg/PEth<50	0	1: excellent/very good	2: ISS	2		1
2: male	43	2: very good	0	0	0	567	-8	1	0	1	0	1	13	9	0	1: AUDIT-C neg/PEth<50	1	1: excellent/very good	2: ISS	3		1
2: male	43	3: good	0	0	0	2172	-8	1	0	1	0	0	15	24	0	1: AUDIT-C neg/PEth<50	0	1: excellent/very good	2: ISS	2		1
1: female	32	3: good	0	0	0	1357	-8	1	0	0	1	0	15	22	0	1: AUDIT-C neg/PEth<50	1	1: excellent/very good	2: ISS	2		1
2: male	40	3: good	1	0	0	1134	-8	1	0	0	0	0	15	19	0	3: AUDIT-C>=6 or PEth>=200	0	1: excellent/very good	3: Ruhoko	2		0
1: female	70	4: fair	1	1	30	411	-8	1	0	0	0	0	12	24	0	2: AUDIT-C pos <6, 50<=PEth<200	0	0: good/fair/poor/vpoor	4: Rugazi	1		0
1: female	30	2: very good	0	0	0	726	-8	1	0	0	0	0	12	16	0	2: AUDIT-C pos <6, 50<=PEth<200	0	1: excellent/very good	4: Rugazi	2		0
2: male	35	2: very good	1	1	30	954	-8	1	0	0	0	0	15	21	0	3: AUDIT-C>=6 or PEth>=200	0	1: excellent/very good	2: ISS	2		1
2: male	45	3: good	0	0	0	463	-8	1	0	1	1	0	15	24	0	1: AUDIT-C neg/PEth<50	0	1: excellent/very good	2: ISS	1		1
2: male	32	3: good	0	0	0	851	-8	1	0	1	1	0	13	21	0	3: AUDIT-C>=6 or PEth>=200	0	0: good/fair/poor/vpoor	2: ISS	2		1
1: female	53	3: good	0	0	0	704	-8	1	0	0	0	0	15	22	0	1: AUDIT-C neg/PEth<50	1	1: excellent/very good	2: ISS	1		1
2: male	48	3: good	0	0	0	720	-8	1	0	1	1	0	15	20	0	2: AUDIT-C pos <6, 50<=PEth<200	0	1: excellent/very good	2: ISS	2		1
2: male	53	2: very good	1	1	30	597	-8	1	0	1	1	0	15	20	0	1: AUDIT-C neg/PEth<50	0	1: excellent/very good	2: ISS	2		1
2: male	29	3: good	1	1	30	443	-8	1	0	1	0	0	15	19	0	3: AUDIT-C>=6 or PEth>=200	0	1: excellent/very good	1: MMC	1		0
1: female	22	1: excellent	0	0	0	970	42	0	0	0	0	0	15	20	1	3: AUDIT-C>=6 or PEth>=200	0	0: good/fair/poor/vpoor	2: ISS	2	1.62325	1
2: male	38	3: good	0	0	0	511	-8	1	0	1	1	0	15	20	0	3: AUDIT-C>=6 or PEth>=200	0	0: good/fair/poor/vpoor	1: MMC	1		0
2: male	49	2: very good	1	1	20	231	77100	0	1	0	1	0	13	15	1	3: AUDIT-C>=6 or PEth>=200	0	1: excellent/very good	3: Ruhoko	2	4.88705	0
2: male	55	2: very good	0	0	0	198	-8	1	1	1	0	0	15	24	0	3: AUDIT-C>=6 or PEth>=200	0	1: excellent/very good	1: MMC	1		0
2: male	26	4: fair	0	0	0	189	392000	0	1	1	0	0	12	14	1	2: AUDIT-C pos <6, 50<=PEth<200	0	0: good/fair/poor/vpoor	2: ISS	3	5.59329	1
2: male	36	1: excellent	0	0	0	177	2130	0	1	1	1	0	8	14	1	3: AUDIT-C>=6 or PEth>=200	0	1: excellent/very good	3: Ruhoko	2	3.32838	0
2: male	48	3: good	0	0	0	326	-8	1	1	1	0	0	15	19	0	3: AUDIT-C>=6 or PEth>=200	0	0: good/fair/poor/vpoor	4: Rugazi	2		0
2: male	41	2: very good	1	1	1	135	-8	1	1	1	0	0	11	19	0	3: AUDIT-C>=6 or PEth>=200	0	1: excellent/very good	2: ISS	2		1
2: male	53	2: very good	1	1	30	110	11200	0	1	0	1	0	9	19	1	3: AUDIT-C>=6 or PEth>=200	0	1: excellent/very good	2: ISS	2	4.04922	0
1: female	47	2: very good	0	0	0	272	-8	1	1	0	0	0	6	21.7778	0	2: AUDIT-C pos <6, 50<=PEth<200	0	0: good/fair/poor/vpoor	4: Rugazi	2		0
1: female	35	3: good	0	0	0	266	51	0	1	1	0	0	15	22	1	1: AUDIT-C neg/PEth<50	1	1: excellent/very good	2: ISS	2	1.70757	1
2: male	55	2: very good	1	1	30	183	-8	1	1	1	0	0	3	14	0	3: AUDIT-C>=6 or PEth>=200	0	1: excellent/very good	4: Rugazi	2		0
2: male	45	2: very good	0	0	0	348	-8	1	1	1	0	0	15	24	0	3: AUDIT-C>=6 or PEth>=200	0	1: excellent/very good	1: MMC	1		0
2: male	32	2: very good	1	1	30	288	-8	1	1	0	0	0	9	26	0	3: AUDIT-C>=6 or PEth>=200	0	0: good/fair/poor/vpoor	4: Rugazi	2		0
2: male	41	3: good	1	0	0	188	-8	1	1	1	0	0	15	17	0	3: AUDIT-C>=6 or PEth>=200	0	1: excellent/very good	1: MMC	2		0
2: male	40	3: good	0	0	0	255	-8	1	1	1	0	0	6	15	0	3: AUDIT-C>=6 or PEth>=200	0	1: excellent/very good	4: Rugazi	2		0
2: male	60	3: good	1	0	0	233	-8	1	1	1	0	0	15	19	0	3: AUDIT-C>=6 or PEth>=200	0	1: excellent/very good	1: MMC	1		0
2: male	37	3: good	0	0	0	202	117	0	1	0	0	0	15	19	1	3: AUDIT-C>=6 or PEth>=200	0	1: excellent/very good	1: MMC	2	2.06819	0
1: female	27	1: excellent	0	0	0	308	-8	1	1	0	0	0	11	22	0	3: AUDIT-C>=6 or PEth>=200	0	1: excellent/very good	2: ISS	2		1
1: female	32	2: very good	0	0	0	208	-8	1	1	0	0	0	15	20	0	3: AUDIT-C>=6 or PEth>=200	0	1: excellent/very good	1: MMC	2		0
2: male	36	2: very good	0	0	0	248	-8	1	1	0	0	0	15	22	0	2: AUDIT-C pos <6, 50<=PEth<200	0	1: excellent/very good	4: Rugazi	2		0
1: female	44	3: good	0	0	0	325			1	1	1	1	15	18		1: AUDIT-C neg/PEth<50	0	0: good/fair/poor/vpoor	2: ISS	2		1
2: male	50	3: good	0	0	0	260	69	0	1	1	0	0	12	24	1	3: AUDIT-C>=6 or PEth>=200	0	1: excellent/very good	4: Rugazi	1	1.83885	0
1: female	25	2: very good	0	0	0	44	54900	0	1	0	0	1	11	17	1	2: AUDIT-C pos <6, 50<=PEth<200	0	1: excellent/very good	2: ISS	2	4.73957	0
2: male	44	3: good	0	0	0	111	-8	1	1	1	0	0	3	24	0	3: AUDIT-C>=6 or PEth>=200	0	1: excellent/very good	4: Rugazi	1		0
2: male	44	3: good	1	1	30	176	115000	0	1	1	0	0	3	15	1	3: AUDIT-C>=6 or PEth>=200	0	0: good/fair/poor/vpoor	4: Rugazi	2	5.0607	0
2: male	31	3: good	1	1	30	222	-8	1	1	0	0	0	15	21	0	2: AUDIT-C pos <6, 50<=PEth<200	0	1: excellent/very good	2: ISS	2		1
2: male	42	2: very good	0	0	0	154	113	0	1	1	1	0	13	21.7778	1	1: AUDIT-C neg/PEth<50	0	1: excellent/very good	3: Ruhoko	1	2.05308	0
2: male	31	2: very good	0	0	0	304	-8	1	1	1	1	0	15	23	0	3: AUDIT-C>=6 or PEth>=200	0	1: excellent/very good	1: MMC	1		0
2: male	46	1: excellent	0	0	0	321	-8	1	1	1	0	0	14	19.0909	0	3: AUDIT-C>=6 or PEth>=200	0	1: excellent/very good	3: Ruhoko	2		0
2: male	68	2: very good	1	0	0	271	58	0	1	0	0	0	15	21	1	3: AUDIT-C>=6 or PEth>=200	0	1: excellent/very good	2: ISS	1	1.76343	1
2: male	36	1: excellent	0	0	0	315	-8	1	1	1	0	0	12	18.3077	0	.		1: excellent/very good	3: Ruhoko	2		0
2: male	37	3: good	0	0	0	268	-8	1	1	0	0	0	15	18	0	3: AUDIT-C>=6 or PEth>=200	0	1: excellent/very good	1: MMC	1		0
2: male	45	4: fair	1	1	30	343	-8	1	1	1	0	0	15	23	0	3: AUDIT-C>=6 or PEth>=200	0	1: excellent/very good	4: Rugazi	1		0
2: male	61	4: fair	0	0	0	236	-8	1	1	1	1	0	15	21	0	2: AUDIT-C pos <6, 50<=PEth<200	0	1: excellent/very good	4: Rugazi	1		0
2: male	42	1: excellent	0	0	0	231	54	0	1	1	0	0	13	17	1	3: AUDIT-C>=6 or PEth>=200	0	1: excellent/very good	3: Ruhoko	1	1.73239	0
1: female	19	4: fair	0	0	0	164	96300	0	1	0	1	0	15	21	1	2: AUDIT-C pos <6, 50<=PEth<200	0	0: good/fair/poor/vpoor	4: Rugazi	3	4.98363	0
2: male	31	1: excellent	1	1	30	262	289000	0	1	0	0	0	7	10.6667	1	3: AUDIT-C>=6 or PEth>=200	0	1: excellent/very good	3: Ruhoko	1	5.4609	0
1: female	33	3: good	0	0	0	287	49	0	1	1	0	0	15	20	1	1: AUDIT-C neg/PEth<50	0	0: good/fair/poor/vpoor	2: ISS	3	1.6902	1
2: male	32	3: good	1	1	30	113	-8	1	1	0	0	0	15	19	0	2: AUDIT-C pos <6, 50<=PEth<200	0	1: excellent/very good	1: MMC	1		0
2: male	26	3: good	0	0	0	7	385	0	1	0	0	0	15	22	1	3: AUDIT-C>=6 or PEth>=200	0	1: excellent/very good	1: MMC	3	2.58546	0
2: male	32	2: very good	0	0	0	325	-8	1	1	0	1	0	14	18	0	3: AUDIT-C>=6 or PEth>=200	0	1: excellent/very good	2: ISS	1		0
2: male	33	2: very good	0	0	0	219	179000	0	1	0	1	0	15	21	1	3: AUDIT-C>=6 or PEth>=200	0	0: good/fair/poor/vpoor	4: Rugazi	2	5.25285	0
1: female	45	5: poor	0	0	0	272	-8	1	1	1	0	0	15	21	0	3: AUDIT-C>=6 or PEth>=200	0	0: good/fair/poor/vpoor	2: ISS	2		1
2: male	44	2: very good	0	0	0	321	-8	1	1	1	0	0	15	18	0	1: AUDIT-C neg/PEth<50	0	1: excellent/very good	2: ISS	2		1
2: male	45	4: fair	0	0	0	300	-8	1	1	1	0	0	15	21	0	2: AUDIT-C pos <6, 50<=PEth<200	0	1: excellent/very good	2: ISS	2		1
1: female	27	1: excellent	0	0	0	346	-8	1	1	0	0	0	13	16	0	2: AUDIT-C pos <6, 50<=PEth<200	0	0: good/fair/poor/vpoor	2: ISS	2		1
2: male	42	2: very good	1	1	15	107	-8	1	1	1	0	0	15	22	0	3: AUDIT-C>=6 or PEth>=200	0	1: excellent/very good	2: ISS	2		1
2: male	35	1: excellent	0	0	0	349	-8	1	1	1	0	0	14	24	0	3: AUDIT-C>=6 or PEth>=200	0	1: excellent/very good	2: ISS	2		1
2: male	56	2: very good	1	1	30	259	-8	1	1	1	0	0	12	16	0	3: AUDIT-C>=6 or PEth>=200	0	0: good/fair/poor/vpoor	4: Rugazi	2		0
2: male	40	3: good	1	1	30	318	-8	1	1	0	1	1	15	14	0	2: AUDIT-C pos <6, 50<=PEth<200	0	1: excellent/very good	3: Ruhoko	2		0
1: female	36	3: good	0	0	0	295	-8	1	1	0	0	0	15	18	0	2: AUDIT-C pos <6, 50<=PEth<200	0	1: excellent/very good	1: MMC	2		0
1: female	32	1: excellent	0	0	0	317	-8	1	1	0	0	0	14	17	0	2: AUDIT-C pos <6, 50<=PEth<200	0	1: excellent/very good	3: Ruhoko	2		0
2: male	40	3: good	0	0	0	262	-8	1	1	0	0	1	15	20	0	3: AUDIT-C>=6 or PEth>=200	0	1: excellent/very good	1: MMC	1		0
2: male	53	3: good	1	1	30	322	-8	1	1	0	0	0	15	25	0	3: AUDIT-C>=6 or PEth>=200	0	1: excellent/very good	2: ISS	2		1
2: male	43	3: good	0	0	0	219	52	0	1	1	0	0	3	20	1	3: AUDIT-C>=6 or PEth>=200	0	0: good/fair/poor/vpoor	4: Rugazi	1	1.716	0
2: male	45	2: very good	0	0	0	26	-8	1	1	0	0	0	15	19	0	3: AUDIT-C>=6 or PEth>=200	0	1: excellent/very good	2: ISS	1		1
2: male	32	1: excellent	0	0	0	264	-8	1	1	1	1	0	15	18	0	2: AUDIT-C pos <6, 50<=PEth<200	0	1: excellent/very good	2: ISS	2		1
2: male	45	2: very good	0	0	0	214	-8	1	1	1	0	0	12	22	0	3: AUDIT-C>=6 or PEth>=200	0	1: excellent/very good	4: Rugazi	1		0
1: female	30	3: good	0	0	0	224	-8	1	1	0	0	0	15	24	0	3: AUDIT-C>=6 or PEth>=200	0	1: excellent/very good	4: Rugazi	2		0
2: male	60	3: good	0	0	0	334	-8	1	1	1	0	0	15	17	0	3: AUDIT-C>=6 or PEth>=200	0	0: good/fair/poor/vpoor	4: Rugazi	2		0
2: male	38	2: very good	0	0	0	324	-8	1	1	1	0	0	15	20	0	3: AUDIT-C>=6 or PEth>=200	0	1: excellent/very good	4: Rugazi	1		0
2: male	40	2: very good	0	0	0	178	-8	1	1	1	0	0	9	16	0	3: AUDIT-C>=6 or PEth>=200	0	1: excellent/very good	1: MMC	2		0
2: male	59	3: good	1	1	30	254	-8	1	1	1	0	1	12	24	0	3: AUDIT-C>=6 or PEth>=200	0	0: good/fair/poor/vpoor	4: Rugazi	1		0
2: male	52	2: very good	0	0	0	341	-8	1	1	0	0	0	15	19	0	3: AUDIT-C>=6 or PEth>=200	0	1: excellent/very good	4: Rugazi	1		0
2: male	43	4: fair	1	0	0	135	-8	1	1	1	0	0	15	17	0	3: AUDIT-C>=6 or PEth>=200	0	1: excellent/very good	3: Ruhoko	1		0
1: female	23	2: very good	0	0	0	221	881	0	1	0	0	0	15	20	1	3: AUDIT-C>=6 or PEth>=200	0	1: excellent/very good	4: Rugazi	1	2.94498	0
2: male	52	1: excellent	0	0	0	196	-8	1	1	0	1	0	14	18.6667	0	3: AUDIT-C>=6 or PEth>=200	0	1: excellent/very good	3: Ruhoko	2		0
2: male	50	1: excellent	0	0	0	314	-8	1	1	1	1	0	12	13.44	0	3: AUDIT-C>=6 or PEth>=200	0	1: excellent/very good	3: Ruhoko	2		0
2: male	54	1: excellent	1	1	30	303	-8	1	1	1	0	1	8	16.1538	0	2: AUDIT-C pos <6, 50<=PEth<200	0	1: excellent/very good	3: Ruhoko	2		0
2: male	72	2: very good	0	0	0	253	-8	1	1	1	0	0	14	20.16	0	3: AUDIT-C>=6 or PEth>=200	0	1: excellent/very good	3: Ruhoko	1		0
2: male	47	1: excellent	0	0	0	298	-8	1	1	1	1	0	15	15	0	3: AUDIT-C>=6 or PEth>=200	0	1: excellent/very good	2: ISS	1		1
2: male	40	3: good	0	0	0	285	-8	1	1	1	0	0	15	22	0	3: AUDIT-C>=6 or PEth>=200	0	1: excellent/very good	4: Rugazi	1		0
2: male	29	2: very good	0	0	0	59	-8	1	1	1	0	0	11	25	0	2: AUDIT-C pos <6, 50<=PEth<200	0	1: excellent/very good	1: MMC	2		0
1: female	26	3: good	0	0	0	78	76	0	1	0	0	0	15	21	1	3: AUDIT-C>=6 or PEth>=200	0	1: excellent/very good	1: MMC	2	1.88081	0
2: male	45	1: excellent	0	0	0	341	-8	1	1	0	0	0	15	11.8461	0	1: AUDIT-C neg/PEth<50	0	1: excellent/very good	3: Ruhoko	2		0
2: male	60	3: good	1	0	0	341	-8	1	1	1	0	0	15	19	0	3: AUDIT-C>=6 or PEth>=200	0	1: excellent/very good	1: MMC	1		0
2: male	28	1: excellent	1	1	4	299	-8	1	1	0	0	0	13	16	0	3: AUDIT-C>=6 or PEth>=200	0	0: good/fair/poor/vpoor	3: Ruhoko	2		0
2: male	45	3: good	0	0	0	241	60	0	1	1	0	0	15	19	1	3: AUDIT-C>=6 or PEth>=200	0	0: good/fair/poor/vpoor	1: MMC	1	1.77815	0
2: male	30	1: excellent	0	0	0	312	-8	1	1	0	0	0	14	17.5	0	3: AUDIT-C>=6 or PEth>=200	0	1: excellent/very good	3: Ruhoko	2		0
1: female	31	2: very good	0	0	0	329	-8	1	1	0	0	0	3	22	0	.	0	0: good/fair/poor/vpoor	4: Rugazi	1		0
2: male	65	1: excellent	0	0	0	288	134	0	1	1	1	0	14	19.7037	1	1: AUDIT-C neg/PEth<50	0	1: excellent/very good	3: Ruhoko	1	2.1271	0
2: male	35	1: excellent	0	0	0	291	12200	0	1	1	1	0	10	27	1	2: AUDIT-C pos <6, 50<=PEth<200	0	0: good/fair/poor/vpoor	4: Rugazi	2	4.08636	0
2: male	40	3: good	1	0	0	326	-8	1	1	1	0	0	3	18	0	3: AUDIT-C>=6 or PEth>=200	0	1: excellent/very good	4: Rugazi	2		0
1: female	33	1: excellent	0	0	0	141	2040	0	1	0	0	0	15	17	1	1: AUDIT-C neg/PEth<50	0	0: good/fair/poor/vpoor	2: ISS	2	3.30963	1
2: male	49	1: excellent	0	0	0	326	-8	1	1	1	1	1	3	17.2308	0	3: AUDIT-C>=6 or PEth>=200	0	1: excellent/very good	3: Ruhoko	1		0
2: male	41	3: good	0	0	0	323	3700	0	1	1	0	0	10	21	1	3: AUDIT-C>=6 or PEth>=200	0	0: good/fair/poor/vpoor	2: ISS	3	3.5682	1
2: male	50	4: fair	0	0	0	336	-8	1	1	0	0	1	15	24	0	3: AUDIT-C>=6 or PEth>=200	0	1: excellent/very good	4: Rugazi	1		0
2: male	59	3: good	1	1	30	206	-8	1	1	1	0	0	15	19	0	3: AUDIT-C>=6 or PEth>=200	0	1: excellent/very good	1: MMC	1		0
2: male	37	4: fair	0	0	0	235	-8	1	1	1	0	0	15	20	0	2: AUDIT-C pos <6, 50<=PEth<200	0	0: good/fair/poor/vpoor	4: Rugazi	1		0
2: male	60	3: good	1	1	30	274	-8	1	1	0	0	0	3	21	0	3: AUDIT-C>=6 or PEth>=200	0	0: good/fair/poor/vpoor	4: Rugazi	1		0
2: male	41	2: very good	0	0	0	346	-8	1	1	1	0	0	15	19	0	3: AUDIT-C>=6 or PEth>=200	0	1: excellent/very good	4: Rugazi	2		0
1: female	45	2: very good	0	0	0	231	-8	1	1	0	0	0	15	25	0	2: AUDIT-C pos <6, 50<=PEth<200	0	1: excellent/very good	2: ISS	2		1
2: male	53	2: very good	0	0	0	344	-8	1	1	1	1	0	9	17	0	3: AUDIT-C>=6 or PEth>=200	0	1: excellent/very good	2: ISS	1		0
1: female	59	4: fair	1	1	30	148	2300000	0	1	0	0	0	10	27	1	3: AUDIT-C>=6 or PEth>=200	0	1: excellent/very good	4: Rugazi	1	6.36173	0
2: male	70	2: very good	0	0	0	48	-8	1	1	1	0	0	15	25	0	3: AUDIT-C>=6 or PEth>=200	0	1: excellent/very good	1: MMC	1		0
2: male	46	2: very good	0	0	0	296	-8	1	1	0	0	1	15	16	0	3: AUDIT-C>=6 or PEth>=200	0	1: excellent/very good	2: ISS	1		0
2: male	37	2: very good	1	1	30	347	-8	1	1	1	0	0	9	12	0	3: AUDIT-C>=6 or PEth>=200	0	1: excellent/very good	2: ISS	1		0
2: male	45	1: excellent	0	0	0	280	-8	1	1	0	0	0	15	16	0	3: AUDIT-C>=6 or PEth>=200	0	1: excellent/very good	4: Rugazi	2		0
2: male	39	1: excellent	0	0	0	168	-8	1	1	1	0	1	3	20.4615	0	3: AUDIT-C>=6 or PEth>=200	0	1: excellent/very good	3: Ruhoko	2		0
2: male	54	3: good	1	1	30	118	-8	1	1	0	1	0	10	25	0	3: AUDIT-C>=6 or PEth>=200	0	1: excellent/very good	1: MMC	2		0
2: male	60	2: very good	1	1	30	323	-8	1	1	1	0	0	15	14.5185	0	3: AUDIT-C>=6 or PEth>=200	0	1: excellent/very good	4: Rugazi	2		0
1: female	51	3: good	1	1	30	107	2360	0	1	1	0	0	5	25	1	3: AUDIT-C>=6 or PEth>=200	0	0: good/fair/poor/vpoor	4: Rugazi	2	3.37291	0
2: male	56	3: good	0	0	0	275	-8	1	1	1	0	0	15	26	0	1: AUDIT-C neg/PEth<50	1	1: excellent/very good	2: ISS	1		1
2: male	45	2: very good	0	0	0	336	-8	1	1	0	0	0	15	25	0	3: AUDIT-C>=6 or PEth>=200	0	1: excellent/very good	1: MMC	1		0
2: male	30	3: good	0	0	0	253	-8	1	1	1	0	0	15	22	0	3: AUDIT-C>=6 or PEth>=200	0	1: excellent/very good	1: MMC	2		0
1: female	45	2: very good	0	0	0	341	-8	1	1	0	0	0	15	24	0	1: AUDIT-C neg/PEth<50	0	1: excellent/very good	2: ISS	2		1
2: male	30	3: good	1	1	30	337	-8	1	1	1	0	1	15	23	0	3: AUDIT-C>=6 or PEth>=200	0	0: good/fair/poor/vpoor	1: MMC	1		0
1: female	23	2: very good	0	0	0	327	-8	1	1	1	0	0	9	25	0	2: AUDIT-C pos <6, 50<=PEth<200	0	1: excellent/very good	4: Rugazi	1		0
1: female	39	5: poor	0	0	0	254	43700	0	1	1	0	0	7	17.6296	1	1: AUDIT-C neg/PEth<50	1	0: good/fair/poor/vpoor	2: ISS	2	4.64048	1
2: male	49	2: very good	0	0	0	242	-8	1	1	1	0	0	15	19	0	1: AUDIT-C neg/PEth<50	0	1: excellent/very good	2: ISS	3		1
2: male	30	2: very good	0	0	0	164	-8	1	1	1	0	0	12	23	0	3: AUDIT-C>=6 or PEth>=200	0	1: excellent/very good	4: Rugazi	2		0
2: male	50	4: fair	0	0	0	308	-8	1	1	1	1	0	3	15	0	3: AUDIT-C>=6 or PEth>=200	0	1: excellent/very good	4: Rugazi	1		0
1: female	28	2: very good	0	0	0	229	-8	1	1	0	0	0	15	18	0	1: AUDIT-C neg/PEth<50	0	1: excellent/very good	2: ISS	2		1
2: male	43	3: good	0	0	0	226	-8	1	1	1	0	0	6	20	0	3: AUDIT-C>=6 or PEth>=200	0	1: excellent/very good	1: MMC	3		0
2: male	42	2: very good	0	0	0	309	-8	1	1	1	1	0	15	20.4615	0	1: AUDIT-C neg/PEth<50	0	1: excellent/very good	3: Ruhoko	2		0
2: male	31	3: good	0	0	0	195	-8	1	1	1	0	0	12	23	0	3: AUDIT-C>=6 or PEth>=200	0	1: excellent/very good	4: Rugazi	1		0
2: male	30	2: very good	0	0	0	261	-8	1	1	0	0	0	15	24	0	3: AUDIT-C>=6 or PEth>=200	0	1: excellent/very good	1: MMC	1		0
2: male	56	3: good	0	0	0	242	-8	1	1	1	1	0	6	25	0	1: AUDIT-C neg/PEth<50	0	0: good/fair/poor/vpoor	4: Rugazi	1		0
2: male	34	4: fair	1	0	0	343	153000	0	1	1	0	1	15	19	1	1: AUDIT-C neg/PEth<50	1	1: excellent/very good	2: ISS	2	5.18469	1
2: male	60	3: good	0	0	0	221	-8	1	1	0	0	0	3	24	0	3: AUDIT-C>=6 or PEth>=200	0	1: excellent/very good	4: Rugazi	1		0
1: female	38	2: very good	0	0	0	347	-8	1	1	0	1	0	15	23	0	3: AUDIT-C>=6 or PEth>=200	0	1: excellent/very good	1: MMC	2		0
2: male	40	2: very good	0	0	0	269	42	0	1	1	1	0	15	24	1	3: AUDIT-C>=6 or PEth>=200	0	0: good/fair/poor/vpoor	1: MMC	1	1.62325	0
1: female	31	3: good	0	0	0	13	308000	0	1	0	1	0	12	13	1	3: AUDIT-C>=6 or PEth>=200	0	0: good/fair/poor/vpoor	4: Rugazi	2	5.48855	0
2: male	32	3: good	0	0	0	305	-8	1	1	0	1	0	15	18	0	3: AUDIT-C>=6 or PEth>=200	0	0: good/fair/poor/vpoor	1: MMC	1		0
2: male	31	3: good	0	0	0	301	-8	1	1	1	0	0	15	15	0	3: AUDIT-C>=6 or PEth>=200	0	1: excellent/very good	1: MMC	1		0
2: male	38	3: good	1	1	30		-8	1		0	0	1	15	19	0	3: AUDIT-C>=6 or PEth>=200	0	0: good/fair/poor/vpoor	1: MMC	2		0
1: female	28	3: good	0	0	0		-8	1		0	0	0	3	15	0	3: AUDIT-C>=6 or PEth>=200	0	0: good/fair/poor/vpoor	1: MMC	2		0
